# Supplementary material for: Molecular and In Silico Analysis of the CHEK2 Gene in Individuals with High Risk of Cancer Predisposition from Türkiye
Source: Cancers (Basel). 2024 Nov 20;16(22):3876. doi: 10.3390/cancers16223876 (PMC11592704; doi:10.3390/cancers16223876)
Supplement: Supplementary file 1 [file cancers-16-03876-s001.zip › TableS1.xlsx]

## Sheet: Sheet1
Individuals with Concurrent Variants	Variant Number	CHEK2 variation	rsCode	CHEK2 genomic location	Concurrent Variation (CV)	CV rsCode	CV genomic location	CV Turkish Variome	Patient
	V1	c.1427C>T:p.Thr476Met	rs142763740	22:28694066	MUTYH:c.884C>T:p.Pro267Leu	rs374950566	1:45797887	0.0035	1
	V2	c.470T>C:p.Ile157Thr	rs17879961	22:28725099	CHEK2:c.1312G>T: p.Asp438Tyr	rs200050883	22:29091178	-	1
	V3	c.846+4_846+7del	rs764884641	22:28709998	CHEK2:c.1312G>T:p.Asp438Tyr	rs200050883	22:29091179	-	1
	V17	c.1067C>T:p.Ser356Leu	rs121908703	22:28696929	ATM:c.1110C>A:p.Tyr370*	rs376170600	11:108119704	-	1
	V21	c.1312G>T:p.Asp438Tyr	rs200050883	22:28695190	NBN:c.1147G>T:p.Glu383*	-	8:90967761	-	1
	V27	c.906A>C:p.Glu302Asp	rs587780190	22:28703507	MUTYH:c.536A>G:p.Tyr151Cys	rs34612342	1:45798475	-	1
	V29	c.1053G>T:p.Glu351Asp	rs587782268	22:28696943	BRCA1: c.3794delA:p.Asn1265Ilefs*3	rs80357767	17:41243753	-	1
	V32	c.592+3A>T	rs587782849	22:28724974	MUTYH: c.884C>T:p.Pro267Leu	rs374950566	1:45797887	0.0035	1
	V33	c.170C>G:p.Ser57Cys	rs730881695	22:28734552	BRCA2:c.3751dupA:p.Thr1251Asnfs*14	rs397507683	13:32912240	-	1
