# Supplementary material for: Molecular and In Silico Analysis of the CHEK2 Gene in Individuals with High Risk of Cancer Predisposition from Türkiye
Source: Cancers (Basel). 2024 Nov 20;16(22):3876. doi: 10.3390/cancers16223876 (PMC11592704; doi:10.3390/cancers16223876)
Supplement: Supplementary file 1 [file cancers-16-03876-s001.zip › TableS2.xlsx]

## Sheet: CHEK2_SuppTable2 (1)
Chrom	Position	Ref_Base	Alt_Base	Coding	Transcript	Sequence_Ontology	Exon_Number	cDNA_change	Protein_Change	Clinical_Significance	Disease_Ref.Nums	Disease_Names	Review_Status	ClinVar_ID	rsID	SIFT_converted_rankscore	SIFT4G_converted_rankscore	Polyphen2_HDIV_rankscore	Polyphen2_HVAR_rankscore	LRT_converted_rankscore	MutationTaster_converted_rankscore	MutationAssessor_rankscore	FATHMM_converted_rankscore	PROVEAN_converted_rankscore	VEST4_rankscore	MetaSVM_rankscore	MetaLR_rankscore	MetaRNN_rankscore	M.CAP_rankscore	REVEL_rankscore	MutPred_rankscore	MVP_rankscore	MPC_rankscore	PrimateAI_rankscore	DEOGEN2_rankscore	BayesDel_addAF_rankscore	BayesDel_noAF_rankscore	ClinPred_rankscore	LIST.S2_rankscore	CADD_raw_rankscore	DANN_rankscore	fathmm.MKL_coding_rankscore	fathmm.XF_coding_rankscore	Eigen.raw_coding_rankscore	Eigen.PC.raw_coding_rankscore	GenoCanyon_rankscore	integrated_fitCons_rankscore	GM12878_fitCons_rankscore	H1.hESC_fitCons_rankscore
chr22	28687897	T	A	Yes	ENST00000404276.6	stop_lost	15	c.1632A>T	p.Ter544CysextTer48	Uncertain significance	MONDO:MONDO:0016419,MedGen:C0346153,OMIM:114480,Orphanet:227535	Familial cancer of breast	criteria provided, single submitter	2034780		.	.	.	.	.	0.40594	.	.	.	0.5194	.	.	.	.	.	.	.	.	.	.	0.26577	0.2559	.	.	0.25078	0.07777	0.30641	.	0.69668	0.51968	0.18064	0.05557	0.05746	0.05861
chr22	28687897	T	C	Yes	ENST00000404276.6	stop_lost	15	c.1632A>G	p.Ter544TrpextTer48							.	.	.	.	.	0.3989	.	.	.	0.5194	.	.	.	.	.	.	.	.	.	.	0.27586	0.26605	.	.	0.25831	0.12952	0.3024	.	0.69668	0.51968	0.18064	0.05557	0.05746	0.05861
chr22	28687897	T	G	Yes	ENST00000404276.6	stop_lost	15	c.1632A>C	p.Ter544CysextTer48							.	.	.	.	.	0.40127	.	.	.	0.5194	.	.	.	.	.	.	.	.	.	.	0.21764	0.20746	.	.	0.2503	0.07761	0.30796	.	0.69668	0.51968	0.18064	0.05557	0.05746	0.05861
chr22	28687898	C	A	Yes	ENST00000404276.6	stop_lost	15	c.1631G>T	p.Ter544LeuextTer48							.	.	.	.	.	0.19072	.	.	.	0.5194	.	.	.	.	.	.	.	.	.	.	0.03021	0.02258	.	.	0.17036	0.04969	0.19128	.	0.51565	0.32602	0.06583	0.05557	0.05746	0.05861
chr22	28687898	C	G	Yes	ENST00000404276.6	stop_lost	15	c.1631G>C	p.Ter544SerextTer48							.	.	.	.	.	0.19072	.	.	.	0.5194	.	.	.	.	.	.	.	.	.	.	0.01336	0.00777	.	.	0.12572	0.1145	0.12739	.	0.51565	0.32602	0.06583	0.05557	0.05746	0.05861
chr22	28687899	A	C	Yes	ENST00000404276.6	stop_lost	15	c.1630T>G	p.Ter544GlyextTer48	Uncertain significance	MONDO:MONDO:0016419,MedGen:C0346153,OMIM:114480,Orphanet:227535	Familial cancer of breast	criteria provided, single submitter	964642		.	.	.	.	.	0.08975	.	.	.	0.5194	.	.	.	.	.	.	.	.	.	.	0.13532	0.12512	0.39232	.	0.12438	0.07845	0.21157	.	0.62913	0.44536	0.09909	0.05557	0.05746	0.05861
chr22	28687899	A	G	Yes	ENST00000404276.6	stop_lost	15	c.1630T>C	p.Ter544ArgextTer48	Uncertain significance	MONDO:MONDO:0016419,MedGen:C0346153,OMIM:114480,Orphanet:227535|MONDO:MONDO:0015356,MeSH:D009386,MedGen:C0027672,Orphanet:140162	Familial cancer of breast|Hereditary cancer-predisposing syndrome	criteria provided, multiple submitters, no conflicts	1377918		.	.	.	.	.	0.18612	.	.	.	0.5194	.	.	.	.	.	.	.	.	.	.	0.26497	0.25511	.	.	0.21093	0.11975	0.21451	.	0.62913	0.44536	0.09909	0.05557	0.05746	0.05861
chr22	28687899	A	T	Yes	ENST00000404276.6	stop_lost	15	c.1630T>A	p.Ter544ArgextTer48							.	.	.	.	.	0.08975	.	.	.	0.5194	.	.	.	.	.	.	.	.	.	.	0.34062	0.33158	.	.	0.20752	0.12035	0.1375	.	0.62913	0.44536	0.09909	0.05557	0.05746	0.05861
chr22	28687900	C	A	Yes	ENST00000404276.6	missense_variant	15	c.1629G>T	p.Leu543Phe							0.63226	0.92824	0.37393	0.36509	0.08864	0.08975	0.14455	0.68329	0.13035	0.25989	0.35481	0.4242	0.23206	0.66448	0.11227	0.46693	0.06686	0.05213	0.39824	0.38309	0.33436	0.32525	0.18351	0.39028	0.06464	0.33885	0.06228	0.18834	0.05312	0.04673	0.08183	0.92422	0.97443	0.96076
chr22	28687900	C	G	Yes	ENST00000404276.6	missense_variant	15	c.1629G>C	p.Leu543Phe							0.63226	0.92824	0.37393	0.36509	0.08864	0.08975	0.14455	0.68329	0.13035	0.25989	0.35481	0.4242	0.22387	0.61745	0.11227	0.46693	0.06686	0.05213	0.39824	0.38309	0.33436	0.32525	0.13981	0.39028	0.0593	0.34147	0.05458	0.17779	0.05312	0.04673	0.08183	0.92422	0.97443	0.96076
chr22	28687901	A	C	Yes	ENST00000404276.6	missense_variant	15	c.1628T>G	p.Leu543Trp							0.7849	0.92824	0.55431	0.51788	0.08864	0.08975	0.14455	0.69027	0.26843	0.38027	0.50499	0.57267	0.31723	0.77977	0.32236	0.5502	0.24721	0.16276	0.42265	0.56629	0.47082	0.46377	0.23678	0.32321	0.33582	0.21677	0.08632	0.2571	0.13337	0.11446	0.06583	0.92422	0.97443	0.96076
chr22	28687901	A	G	Yes	ENST00000404276.6	missense_variant	15	c.1628T>C	p.Leu543Ser	Uncertain significance	MONDO:MONDO:0016419,MedGen:C0346153,OMIM:114480,Orphanet:227535	Familial cancer of breast	criteria provided, single submitter	1466164		0.7849	0.92824	0.07471	0.04355	0.08864	0.19072	0.04423	0.68181	0.02898	0.14054	0.33879	0.42505	0.14416	0.45623	0.1533	0.37361	0.11017	0.0227	0.35986	0.52476	0.36995	0.36134	0.06847	0.26547	0.23269	0.25537	0.00453	0.05193	0.05274	0.06011	0.06583	0.92422	0.97443	0.96076
chr22	28687901	A	T	Yes	ENST00000404276.6	stop_gained	15	c.1628T>A	p.Leu543Ter	Uncertain significance	MONDO:MONDO:0016419,MedGen:C0346153,OMIM:114480,Orphanet:227535	Familial cancer of breast	criteria provided, single submitter	2771160		.	.	.	.	0.08864	0.81001	.	.	.	0.65501	.	.	.	.	.	.	.	.	.	.	0.84966	0.84768	0.39083	.	0.93255	0.24803	0.06083	0.1282	0.30599	0.19066	0.06583	0.92422	0.97443	0.96076
chr22	28687902	A	C	Yes	ENST00000404276.6	missense_variant	15	c.1627T>G	p.Leu543Val	Uncertain significance	MONDO:MONDO:0016419,MedGen:C0346153,OMIM:114480,Orphanet:227535	Familial cancer of breast	criteria provided, single submitter	945806		0.40573	0.92824	0.26188	0.23361	0.08864	0.08975	0.14455	0.66834	0.12847	0.16028	0.44616	0.48959	0.19585	0.57355	0.06331	0.36548	0.1813	0.01953	0.34919	0.53658	0.34804	0.33913	0.07666	0.38453	0.19974	0.18486	0.12844	0.20088	0.12343	0.13439	0.07931	0.92422	0.97443	0.96076
chr22	28687902	A	T	Yes	ENST00000404276.6	missense_variant	15	c.1627T>A	p.Leu543Met							0.61437	0.92824	0.47667	0.42698	0.08864	0.08975	0.14455	0.68616	0.06026	0.34659	0.41431	0.49565	0.29555	0.60046	0.15663	0.48993	0.13084	0.07595	0.38476	0.52695	0.42183	0.41403	0.23018	0.276	0.22144	0.21131	0.15431	0.20004	0.18531	0.17302	0.07931	0.92422	0.97443	0.96076
chr22	28687904	A	C	Yes	ENST00000404276.6	missense_variant	15	c.1625T>G	p.Val542Gly							0.91255	0.79402	0.345	0.38314	0.09222	0.81001	0.20218	0.68329	0.06612	0.42149	0.49431	0.53072	0.1462	0.82324	0.45933	0.17984	0.24687	0.03118	0.3208	0.51176	0.50215	0.49554	0.24494	0.14377	0.24892	0.33588	0.15756	0.18797	0.11889	0.14111	0.10332	0.92422	0.97443	0.96076
chr22	28687904	A	G	Yes	ENST00000404276.6	missense_variant	15	c.1625T>C	p.Val542Ala	Uncertain significance	MONDO:MONDO:0016419,MedGen:C0346153,OMIM:114480,Orphanet:227535	Familial cancer of breast	criteria provided, single submitter	1507744		0.539	0.69154	0.12183	0.12133	0.09222	0.19072	0.20218	0.67367	0.04947	0.34552	0.42394	0.50534	0.06409	0.54634	0.17934	0.21261	0.54336	0.02063	0.41885	0.40898	0.37623	0.36773	0.08153	0.20943	0.21783	0.06198	0.10972	0.10777	0.10319	0.12932	0.10332	0.92422	0.97443	0.96076
chr22	28687904	A	T	Yes	ENST00000404276.6	missense_variant	15	c.1625T>A	p.Val542Glu							0.7849	0.79402	0.45525	0.4733	0.09222	0.19238	0.20218	0.68181	0.08971	0.57946	0.47424	0.55989	0.1414	0.73492	0.40148	0.17984	0.28632	0.04555	0.40023	0.48056	0.48107	0.47414	0.3053	0.22137	0.24068	0.25908	0.17643	0.20193	0.13605	0.15275	0.10332	0.92422	0.97443	0.96076
chr22	28687905	C	A	Yes	ENST00000404276.6	missense_variant	15	c.1624G>T	p.Val542Leu							0.32769	0.53788	0.09854	0.12133	0.09222	0.08975	0.20218	0.65192	0.13035	0.26111	0.34258	0.41495	0.08881	0.5635	0.24469	0.21418	0.43186	0.01931	0.39618	0.38799	0.28352	0.27379	0.09444	0.33111	0.22072	0.24264	0.08294	0.19535	0.12316	0.14462	0.06498	0.92422	0.97443	0.96076
chr22	28687905	C	G	Yes	ENST00000404276.6	missense_variant	15	c.1624G>C	p.Val542Leu							0.32769	0.53788	0.09854	0.12133	0.09222	0.08975	0.20218	0.65192	0.13035	0.26111	0.34258	0.41495	0.08867	0.57136	0.24469	0.21418	0.43186	0.01931	0.39618	0.38799	0.28349	0.27377	0.09567	0.33111	0.21947	0.24494	0.06819	0.18912	0.12316	0.14462	0.06498	0.92422	0.97443	0.96076
chr22	28687905	C	T	Yes	ENST00000404276.6	missense_variant	15	c.1624G>A	p.Val542Met	Uncertain significance	MONDO:MONDO:0015356,MeSH:D009386,MedGen:C0027672,Orphanet:140162|MONDO:MONDO:0016419,MedGen:C0346153,OMIM:114480,Orphanet:227535	Hereditary cancer-predisposing syndrome|Familial cancer of breast	criteria provided, multiple submitters, no conflicts	1776669		0.7849	0.70582	0.45525	0.4804	0.09222	0.08975	0.20218	0.68181	0.09627	0.33578	0.4694	0.50356	0.13699	0.58635	0.13647	0.2556	0.53553	0.02262	0.42873	0.47088	0.39199	0.38373	0.2351	0.32735	0.24313	0.40884	0.06191	0.1485	0.1723	0.17573	0.06498	0.92422	0.97443	0.96076
chr22	28687907	G	A	Yes	ENST00000404276.6	missense_variant	15	c.1622C>T	p.Ala541Val	Uncertain significance	MONDO:MONDO:0015356,MeSH:D009386,MedGen:C0027672,Orphanet:140162|MedGen:CN169374|MONDO:MONDO:0016419,MedGen:C0346153,OMIM:114480,Orphanet:227535	Hereditary cancer-predisposing syndrome|not specified|Familial cancer of breast	criteria provided, multiple submitters, no conflicts	922650		0.68238	0.4808	0.53761	0.49531	0.24703	0.81001	0.20218	0.67543	0.24244	0.51583	0.62987	0.57307	0.42833	0.75488	0.21317	0.20788	0.72712	0.11901	0.47125	0.47644	0.52374	0.51748	0.47775	0.42665	0.49724	0.90852	0.46697	0.53024	0.47307	0.47972	0.21546	0.92422	0.97443	0.96076
chr22	28687907	G	C	Yes	ENST00000404276.6	missense_variant	15	c.1622C>G	p.Ala541Gly							0.56456	0.32568	0.48618	0.4109	0.24703	0.81001	0.20218	0.6803	0.18042	0.46086	0.42378	0.4843	0.38547	0.59144	0.18251	0.1321	0.72261	0.07306	0.42581	0.44437	0.45547	0.44819	0.36141	0.34527	0.47334	0.50808	0.49333	0.53751	0.44764	0.45619	0.21546	0.92422	0.97443	0.96076
chr22	28687907	G	T	Yes	ENST00000404276.6	missense_variant	15	c.1622C>A	p.Ala541Asp							0.7849	0.45744	0.55854	0.5587	0.24703	0.81001	0.20218	0.68329	0.07736	0.70439	0.42378	0.4843	0.40364	0.67116	0.19503	0.16155	0.71849	0.15603	0.53998	0.7043	0.53716	0.5311	0.49374	0.31596	0.47899	0.62474	0.48684	0.53024	0.44764	0.45619	0.21546	0.92422	0.97443	0.96076
chr22	28687908	C	A	Yes	ENST00000404276.6	missense_variant	15	c.1621G>T	p.Ala541Ser							0.5748	0.22561	0.30574	0.26451	0.24703	0.37619	0.12951	0.67011	0.037	0.34552	0.51312	0.47362	0.25005	0.62257	0.09122	0.06507	0.67943	0.02775	0.40726	0.59449	0.37761	0.36912	0.24414	0.35027	0.33519	0.31875	0.21141	0.20972	0.29381	0.32831	0.10815	0.92422	0.97443	0.96076
chr22	28687908	C	G	Yes	ENST00000404276.6	missense_variant	15	c.1621G>C	p.Ala541Pro							0.65419	0.26066	0.57185	0.54017	0.24703	0.37619	0.20218	0.68616	0.1439	0.67822	0.62311	0.57441	0.32797	0.66293	0.54921	0.17677	0.72698	0.02646	0.51007	0.61153	0.54408	0.53813	0.21853	0.24975	0.46563	0.58255	0.31088	0.41129	0.32175	0.34761	0.10815	0.92422	0.97443	0.96076
chr22	28687908	C	T	Yes	ENST00000404276.6	missense_variant	15	c.1621G>A	p.Ala541Thr							0.68238	0.43913	0.45767	0.44364	0.24703	0.37109	0.12951	0.67712	0.05405	0.49692	0.59264	0.52458	0.364	0.69526	0.222	0.13066	0.72371	0.07223	0.4421	0.40303	0.4741	0.46706	0.45718	0.39853	0.46112	0.66633	0.30046	0.27539	0.38843	0.39549	0.10815	0.92422	0.97443	0.96076
chr22	28687910	G	A	Yes	ENST00000404276.6	missense_variant	15	c.1619C>T	p.Ala540Val	Uncertain significance	MONDO:MONDO:0015356,MeSH:D009386,MedGen:C0027672,Orphanet:140162|MONDO:MONDO:0016419,MedGen:C0346153,OMIM:114480,Orphanet:227535	Hereditary cancer-predisposing syndrome|Familial cancer of breast	criteria provided, multiple submitters, no conflicts	584521	rs1569101970	0.68238	0.56192	0.30509	0.29395	0.09736	0.08975	0.20218	0.66474	0.18042	0.44379	0.40416	0.46459	0.06959	0.56785	0.12962	0.13788	0.6089	0.02547	0.38921	0.51597	0.40416	0.39609	0.19059	0.51465	0.35516	0.68799	0.20027	0.20009	0.17241	0.18996	0.07004	0.92422	0.97443	0.96076
chr22	28687910	G	C	Yes	ENST00000404276.6	missense_variant	15	c.1619C>G	p.Ala540Gly							0.41637	0.24621	0.09854	0.1009	0.09736	0.08975	0.12951	0.66834	0.12472	0.26111	0.24755	0.17573	0.0698	0.3667	0.18251	0.02867	0.68919	0.01945	0.35517	0.46241	0.33108	0.3219	0.03184	0.26688	0.33391	0.30935	0.20495	0.21343	0.23596	0.22684	0.07004	0.92422	0.97443	0.96076
chr22	28687910	G	T	Yes	ENST00000404276.6	missense_variant	15	c.1619C>A	p.Ala540Asp							0.45039	0.61642	0.27095	0.2796	0.09736	0.08975	0.20218	0.66474	0.04533	0.40465	0.24106	0.2075	0.11758	0.50116	0.2249	0.10171	0.57531	0.02249	0.46069	0.48752	0.38783	0.37951	0.12615	0.24333	0.33391	0.33181	0.19102	0.22378	0.24861	0.23346	0.07004	0.92422	0.97443	0.96076
chr22	28687911	C	A	Yes	ENST00000404276.6	missense_variant	15	c.1618G>T	p.Ala540Ser	Uncertain significance	MedGen:C3661900|MONDO:MONDO:0015356,MeSH:D009386,MedGen:C0027672,Orphanet:140162|MONDO:MONDO:0016419,MedGen:C0346153,OMIM:114480,Orphanet:227535	not provided|Hereditary cancer-predisposing syndrome|Familial cancer of breast	criteria provided, multiple submitters, no conflicts	819676	rs767414081	0.30375	0.2484	0.30509	0.29395	0.09736	0.08975	0.12951	0.65931	0.04161	0.37717	0.24819	0.39172	0.02557	0.52294	0.11227	0.02942	0.38726	0.0248	0.33812	0.42443	0.30879	0.29932	0.03765	0.43594	0.16994	0.23912	0.15675	0.22304	0.10719	0.12503	0.0682	0.92422	0.97443	0.96076
chr22	28687911	C	G	Yes	ENST00000404276.6	missense_variant	15	c.1618G>C	p.Ala540Pro						rs767414081	0.65419	0.51737	0.43069	0.42645	0.09736	0.08975	0.20218	0.67367	0.08971	0.37717	0.44716	0.4943	0.08638	0.60718	0.22779	0.08751	0.51718	0.0609	0.43074	0.50601	0.44719	0.43977	0.19157	0.44465	0.27476	0.51574	0.10371	0.26823	0.16079	0.1615	0.0682	0.92422	0.97443	0.96076
chr22	28687911	C	T	Yes	ENST00000404276.6	missense_variant	15	c.1618G>A	p.Ala540Thr	Uncertain significance	MONDO:MONDO:0015356,MeSH:D009386,MedGen:C0027672,Orphanet:140162|MONDO:MONDO:0016419,MedGen:C0346153,OMIM:114480,Orphanet:227535	Hereditary cancer-predisposing syndrome|Familial cancer of breast	criteria provided, multiple submitters, no conflicts	232464	rs767414081	0.51853	0.11656	0.14655	0.087	0.09736	0.08975	0.20218	0.66294	0.07155	0.31478	0.30563	0.43989	0.03115	0.45384	0.19193	0.06396	0.44716	0.01924	0.36931	0.42683	0.34891	0.33999	0.06247	0.31914	0.19214	0.42657	0.07998	0.12302	0.10607	0.12518	0.0682	0.92422	0.97443	0.96076
chr22	28687912	A	C	Yes	ENST00000404276.6	missense_variant	15	c.1617T>G	p.Cys539Trp							0.91255	0.61642	0.77913	0.73362	0.29481	0.18612	0.22405	0.66834	0.46842	0.49965	0.23227	0.24575	0.32391	0.54627	0.4072	0.34598	0.55538	0.02143	0.56022	0.62999	0.52433	0.51807	0.41179	0.45757	0.41357	0.51834	0.18734	0.40237	0.24183	0.22825	0.07917	0.92422	0.97443	0.96076
chr22	28687912	A	T	Yes	ENST00000404276.6	stop_gained	15	c.1617T>A	p.Cys539Ter							.	.	.	.	0.29481	0.81001	.	.	.	0.78546	.	.	.	.	.	.	.	.	.	.	0.86833	0.86661	0.73955	.	0.94338	0.38383	0.20159	0.23903	0.60158	0.43133	0.07917	0.92422	0.97443	0.96076
chr22	28687913	C	A	Yes	ENST00000404276.6	missense_variant	15	c.1616G>T	p.Cys539Phe	Uncertain significance	MONDO:MONDO:0016419,MedGen:C0346153,OMIM:114480,Orphanet:227535	Familial cancer of breast	criteria provided, single submitter	1381609		0.91255	0.50514	0.66517	0.66596	0.29481	0.20796	0.22405	0.66294	0.38345	0.40164	0.19268	0.25163	0.30537	0.48919	0.31778	0.25081	0.67746	0.02646	0.50622	0.60662	0.4966	0.48992	0.39741	0.46649	0.38354	0.45955	0.1103	0.26627	0.27255	0.25607	0.07946	0.92422	0.97443	0.96076
chr22	28687913	C	G	Yes	ENST00000404276.6	missense_variant	15	c.1616G>C	p.Cys539Ser							0.91255	0.11041	0.52359	0.5499	0.29481	0.20694	0.22405	0.64445	0.11913	0.38848	0.212	0.21572	0.23762	0.39939	0.09825	0.22845	0.69936	0.02158	0.49347	0.47043	0.41451	0.40661	0.21485	0.41827	0.19647	0.22968	0.12266	0.26138	0.25898	0.24895	0.07946	0.92422	0.97443	0.96076
chr22	28687913	C	T	Yes	ENST00000404276.6	missense_variant	15	c.1616G>A	p.Cys539Tyr	Uncertain significance	MONDO:MONDO:0015356,MeSH:D009386,MedGen:C0027672,Orphanet:140162|MONDO:MONDO:0016419,MedGen:C0346153,OMIM:114480,Orphanet:227535	Hereditary cancer-predisposing syndrome|Familial cancer of breast	criteria provided, multiple submitters, no conflicts	566273	rs1569101993	0.91255	0.52389	0.66517	0.66596	0.29481	0.20771	0.22405	0.66474	0.35991	0.39254	0.19268	0.25163	0.3073	0.44852	0.22779	0.31681	0.74244	0.02349	0.60827	0.60273	0.39413	0.3859	0.38931	0.38363	0.38882	0.54184	0.12664	0.28254	0.27255	0.25607	0.07946	0.92422	0.97443	0.96076
chr22	28687914	A	C	Yes	ENST00000404276.6	missense_variant	15	c.1615T>G	p.Cys539Gly							0.91255	0.10245	0.58756	0.60373	0.29481	0.4294	0.22405	0.65563	0.38151	0.5362	0.32978	0.43686	0.3724	0.54896	0.43662	0.20788	0.69597	0.02908	0.46748	0.59445	0.5308	0.52463	0.33734	0.42437	0.41597	0.21857	0.30085	0.6127	0.3633	0.34776	0.18064	0.92422	0.97443	0.96076
chr22	28687914	A	G	Yes	ENST00000404276.6	missense_variant	15	c.1615T>C	p.Cys539Arg							0.91255	0.42261	0.66517	0.66596	0.29481	0.4294	0.22405	0.66113	0.34198	0.63628	0.7362	0.70207	0.43446	0.75155	0.46274	0.40788	0.69514	0.03155	0.59287	0.5916	0.55246	0.54664	0.45264	0.38273	0.5211	0.42558	0.29381	0.60528	0.40935	0.38159	0.18064	0.92422	0.97443	0.96076
chr22	28687914	A	T	Yes	ENST00000404276.6	missense_variant	15	c.1615T>A	p.Cys539Ser							0.91255	0.11041	0.52359	0.5499	0.29481	0.43409	0.22405	0.64445	0.11913	0.38848	0.25593	0.3932	0.33535	0.49839	0.27654	0.22845	0.76114	0.02158	0.49347	0.47043	0.45686	0.4496	0.29453	0.41827	0.29567	0.28161	0.29847	0.60528	0.3473	0.33831	0.18064	0.92422	0.97443	0.96076
chr22	28687916	A	C	Yes	ENST00000404276.6	missense_variant	15	c.1613T>G	p.Val538Gly							0.7849	0.13832	0.09854	0.11217	0.15123	0.18612	0.17993	0.68892	0.06026	0.45992	0.34771	0.46641	0.21933	0.51325	0.47942	0.04369	0.62349	0.02126	0.3381	0.41238	0.50681	0.50027	0.09561	0.26018	0.35751	0.29547	0.17557	0.23363	0.20127	0.22705	0.10114	0.92422	0.97443	0.96076
chr22	28687916	A	G	Yes	ENST00000404276.6	missense_variant	15	c.1613T>C	p.Val538Ala						rs1415501996	0.63226	0.03945	0.18885	0.143	0.15123	0.18612	0.17993	0.6803	0.06739	0.28732	0.17313	0.45106	0.15823	0.44572	0.26093	0.01433	0.78219	0.02063	0.42962	0.3837	0.37687	0.36836	0.0067	0.35853	0.33111	0.16344	0.06923	0.10572	0.18645	0.21561	0.10114	0.92422	0.97443	0.96076
chr22	28687916	A	T	Yes	ENST00000404276.6	missense_variant	15	c.1613T>A	p.Val538Glu							0.7849	0.03663	0.39628	0.34351	0.15123	0.18612	0.17993	0.68754	0.0581	0.47022	0.35683	0.43767	0.23341	0.58162	0.27909	0.14665	0.6748	0.02307	0.41499	0.45601	0.504	0.4974	0.16566	0.37688	0.35316	0.30297	0.15377	0.20367	0.22846	0.24353	0.10114	0.92422	0.97443	0.96076
chr22	28687917	C	A	Yes	ENST00000404276.6	missense_variant	15	c.1612G>T	p.Val538Leu	Uncertain significance	MONDO:MONDO:0016419,MedGen:C0346153,OMIM:114480,Orphanet:227535	Familial cancer of breast	criteria provided, single submitter	844678		0.41364	0.18732	0.14655	0.11217	0.15123	0.08975	0.11182	0.65747	0.0581	0.24758	0.13954	0.36055	0.11286	0.52391	0.18251	0.03577	0.57299	0.01935	0.4085	0.38689	0.30566	0.29619	0.10762	0.51943	0.18411	0.19439	0.13989	0.13617	0.1224	0.14798	0.0682	0.92422	0.97443	0.96076
chr22	28687917	C	G	Yes	ENST00000404276.6	missense_variant	15	c.1612G>C	p.Val538Leu							0.41364	0.18732	0.14655	0.11217	0.15123	0.08975	0.11182	0.65747	0.0581	0.24758	0.13954	0.36055	0.10912	0.50504	0.18251	0.03577	0.57299	0.01935	0.4085	0.38689	0.30563	0.29616	0.05235	0.51943	0.18386	0.19766	0.11841	0.14923	0.1224	0.14798	0.0682	0.92422	0.97443	0.96076
chr22	28687917	C	T	Yes	ENST00000404276.6	missense_variant	15	c.1612G>A	p.Val538Met	Uncertain significance	MedGen:C3661900|MONDO:MONDO:0016419,MedGen:C0346153,OMIM:114480,Orphanet:227535|MONDO:MONDO:0015356,MeSH:D009386,MedGen:C0027672,Orphanet:140162	not provided|Familial cancer of breast|Hereditary cancer-predisposing syndrome	criteria provided, multiple submitters, no conflicts	421160	rs1064794950	0.33418	0.32144	0.18885	0.19653	0.15123	0.08975	0.11182	0.68329	0.0531	0.39254	0.25368	0.43787	0.13297	0.47983	0.25827	0.00544	0.62522	0.02056	0.43735	0.65165	0.35537	0.34655	0.06808	0.44234	0.28233	0.33308	0.1304	0.14764	0.13608	0.15717	0.0682	0.92422	0.97443	0.96076
chr22	28687919	G	A	Yes	ENST00000404276.6	missense_variant	15	c.1610C>T	p.Ala537Val	Uncertain significance	MONDO:MONDO:0016419,MedGen:C0346153,OMIM:114480,Orphanet:227535|MONDO:MONDO:0015356,MeSH:D009386,MedGen:C0027672,Orphanet:140162|MedGen:C3661900	Familial cancer of breast|Hereditary cancer-predisposing syndrome|not provided	criteria provided, multiple submitters, no conflicts	422506	rs1064795821	0.68238	0.13634	0.17989	0.17295	0.08374	0.19694	0.11182	0.65931	0.22727	0.33687	0.16951	0.41993	0.20884	0.464	0.28413	0.01241	0.7387	0.02037	0.34883	0.43531	0.36964	0.36104	0.22765	0.40231	0.40936	0.52075	0.1246	0.19308	0.17803	0.20999	0.10891	0.92422	0.97443	0.96076
chr22	28687919	G	C	Yes	ENST00000404276.6	missense_variant	15	c.1610C>G	p.Ala537Gly							0.61437	0.32675	0.34134	0.29179	0.08374	0.19781	0.17993	0.67011	0.11547	0.36674	0.10997	0.21495	0.2824	0.39899	0.4034	0.00104	0.81085	0.0199	0.3222	0.6879	0.34919	0.34026	0.23432	0.46038	0.4205	0.45201	0.20349	0.26674	0.30043	0.28257	0.10891	0.92422	0.97443	0.96076
chr22	28687919	G	T	Yes	ENST00000404276.6	missense_variant	15	c.1610C>A	p.Ala537Asp	Uncertain significance	MONDO:MONDO:0016419,MedGen:C0346153,OMIM:114480,Orphanet:227535	Familial cancer of breast	criteria provided, single submitter	846622		0.68238	0.2886	0.39027	0.34953	0.08374	0.19925	0.17993	0.67011	0.13035	0.65159	0.10997	0.21495	0.2977	0.45064	0.27141	0.04556	0.79074	0.05677	0.41709	0.54047	0.4236	0.41583	0.26488	0.42853	0.42069	0.44539	0.1995	0.27667	0.30043	0.28257	0.10891	0.92422	0.97443	0.96076
chr22	28687920	C	A	Yes	ENST00000404276.6	missense_variant	15	c.1609G>T	p.Ala537Ser							0.26192	0.06598	0.12183	0.12133	0.08374	0.08975	0.11182	0.65931	0.04533	0.28381	0.28903	0.10821	0.14007	0.37081	0.28413	0.00169	0.67782	0.01931	0.30129	0.35133	0.27358	0.26376	0.01004	0.29821	0.12589	0.11251	0.0907	0.14187	0.11803	0.09993	0.0885	0.92422	0.97443	0.96076
chr22	28687920	C	G	Yes	ENST00000404276.6	missense_variant	15	c.1609G>C	p.Ala537Pro							0.65419	0.27767	0.46778	0.4343	0.08374	0.08975	0.17993	0.67367	0.03191	0.40665	0.2651	0.15726	0.27947	0.3837	0.4072	0.05238	0.7323	0.02206	0.38082	0.38869	0.35854	0.34977	0.23917	0.4757	0.22019	0.44372	0.07187	0.25492	0.1272	0.10527	0.0885	0.92422	0.97443	0.96076
chr22	28687920	C	T	Yes	ENST00000404276.6	missense_variant	15	c.1609G>A	p.Ala537Thr	Uncertain significance	MONDO:MONDO:0015356,MeSH:D009386,MedGen:C0027672,Orphanet:140162|MONDO:MONDO:0016419,MedGen:C0346153,OMIM:114480,Orphanet:227535	Hereditary cancer-predisposing syndrome|Familial cancer of breast	criteria provided, multiple submitters, no conflicts	1410892	rs1175957439	0.41915	0.04402	0.17989	0.12992	0.08374	0.08975	0.17993	0.66294	0.16598	0.3237	0.17374	0.38955	0.11348	0.51038	0.32913	0.00257	0.49551	0.01965	0.33544	0.41323	0.28945	0.27978	0.04619	0.35069	0.14567	0.33093	0.08056	0.1383	0.0563	0.05822	0.0885	0.92422	0.97443	0.96076
chr22	28687922	G	A	Yes	ENST00000404276.6	missense_variant	15	c.1607C>T	p.Pro536Leu	Conflicting classifications of pathogenicity	MONDO:MONDO:0016419,MedGen:C0346153,OMIM:114480,Orphanet:227535|MONDO:MONDO:0015356,MeSH:D009386,MedGen:C0027672,Orphanet:140162	Familial cancer of breast|Hereditary cancer-predisposing syndrome	criteria provided, conflicting classifications	952711		0.00964	0.18286	0.07471	0.06944	0.00945	0.08975	0.01866	0.65563	0.48687	0.10911	0.21266	0.10374	0.01997	0.16754	0.25558	0.39319	0.30287	0.01935	0.1944	0.55199	0.25528	0.24535	0.02755	0.29327	0.01215	0.04007	0.00769	0.0333	0.00357	0.00252	0.40062	0.92422	0.97443	0.96076
chr22	28687922	G	C	Yes	ENST00000404276.6	missense_variant	15	c.1607C>G	p.Pro536Arg	Uncertain significance	MONDO:MONDO:0015356,MeSH:D009386,MedGen:C0027672,Orphanet:140162	Hereditary cancer-predisposing syndrome	criteria provided, single submitter	819634	rs1601697447	0.39575	0.06365	0.09854	0.1009	0.00945	0.08975	0.06538	0.65931	0.41809	0.12913	0.168	0.12935	0.05109	0.20192	0.21317	0.32167	0.31517	0.01953	0.24108	0.64008	0.28131	0.27156	0.01718	0.22875	0.00793	0.01619	0.02638	0.05515	0.0047	0.00303	0.40062	0.92422	0.97443	0.96076
chr22	28687922	G	T	Yes	ENST00000404276.6	missense_variant	15	c.1607C>A	p.Pro536Gln							0.40068	0.09655	0.39027	0.34953	0.00945	0.08975	0.0333	0.65931	0.33998	0.26717	0.168	0.12935	0.05593	0.22705	0.19503	0.14518	0.28954	0.01915	0.19036	0.52824	0.26228	0.25239	0.28582	0.21276	0.00712	0.03071	0.04311	0.11025	0.0047	0.00303	0.40062	0.92422	0.97443	0.96076
chr22	28687923	G	A	Yes	ENST00000404276.6	missense_variant	15	c.1606C>T	p.Pro536Ser	Uncertain significance	MONDO:MONDO:0015356,MeSH:D009386,MedGen:C0027672,Orphanet:140162	Hereditary cancer-predisposing syndrome	criteria provided, multiple submitters, no conflicts	1776291		0.41915	0.04842	0.18885	0.1646	0.00945	0.08975	0.0333	0.65192	0.28703	0.15749	0.32652	0.34243	0.03446	0.39251	0.18881	0.18447	0.4486	0.0194	0.19922	0.48429	0.33424	0.32512	0.09955	0.30052	0.10597	0.01729	0.07216	0.09517	0.06399	0.08473	0.06745	0.92422	0.97443	0.96076
chr22	28687923	G	C	Yes	ENST00000404276.6	missense_variant	15	c.1606C>G	p.Pro536Ala							0.25664	0.07015	0.26387	0.25678	0.00945	0.08975	0.06538	0.64818	0.34795	0.28146	0.40274	0.35551	0.05713	0.44964	0.27909	0.18757	0.43049	0.0197	0.21062	0.51317	0.33506	0.32594	0.13377	0.42665	0.08328	0.00115	0.14198	0.13525	0.06034	0.07925	0.06745	0.92422	0.97443	0.96076
chr22	28687923	G	T	Yes	ENST00000404276.6	missense_variant	15	c.1606C>A	p.Pro536Thr							0.308	0.06109	0.17989	0.12992	0.00945	0.08975	0.06538	0.65563	0.31981	0.15046	0.24852	0.37869	0.05789	0.39638	0.18881	0.13932	0.52513	0.01996	0.23989	0.65648	0.34194	0.33294	0.07832	0.25529	0.1087	0.00416	0.11077	0.14456	0.0761	0.09481	0.06745	0.92422	0.97443	0.96076
chr22	28687925	C	A	Yes	ENST00000404276.6	missense_variant	15	c.1604G>T	p.Arg535Leu							0.7849	0.60337	0.55135	0.51198	0.22199	0.20203	0.20218	0.66652	0.36189	0.47765	0.48731	0.55129	0.24216	0.65129	0.31313	0.25081	0.80225	0.02133	0.33664	0.71879	0.49855	0.49189	0.36402	0.39447	0.30443	0.55112	0.20963	0.19366	0.30328	0.28248	0.08054	0.92422	0.97443	0.96076
chr22	28687925	C	G	Yes	ENST00000404276.6	missense_variant	15	c.1604G>C	p.Arg535Pro							0.7849	0.63109	0.66517	0.64351	0.22199	0.20203	0.20218	0.67367	0.20576	0.59732	0.52819	0.63296	0.29186	0.68481	0.46274	0.33302	0.83743	0.10434	0.34374	0.61801	0.52267	0.51638	0.44598	0.5204	0.34124	0.3963	0.23291	0.3543	0.31372	0.28877	0.08054	0.92422	0.97443	0.96076
chr22	28687925	C	T	Yes	ENST00000404276.6	missense_variant	15	c.1604G>A	p.Arg535His	Conflicting classifications of pathogenicity	MONDO:MONDO:0015356,MeSH:D009386,MedGen:C0027672,Orphanet:140162|MedGen:C3661900|MedGen:CN169374|MONDO:MONDO:0016419,MedGen:C0346153,OMIM:114480,Orphanet:227535	Hereditary cancer-predisposing syndrome|not provided|not specified|Familial cancer of breast	criteria provided, conflicting classifications	128067	rs544216926	0.7849	0.61642	0.90584	0.65306	0.22199	0.20203	0.20218	0.67367	0.19509	0.35301	0.51634	0.62977	0.00175	0.63192	0.24743	0.22369	0.86491	0.02172	0.32864	0.7047	0.40909	0.40108	0.164	0.46746	0.35801	0.9597	0.16399	0.20061	0.37187	0.32193	0.08054	0.92422	0.97443	0.96076
chr22	28687926	G	A	Yes	ENST00000404276.6	missense_variant	15	c.1603C>T	p.Arg535Cys	Uncertain significance	MONDO:MONDO:0015356,MeSH:D009386,MedGen:C0027672,Orphanet:140162|MedGen:CN169374|MedGen:C3661900|MONDO:MONDO:0016419,MedGen:C0346153,OMIM:114480,Orphanet:227535	Hereditary cancer-predisposing syndrome|not specified|not provided|Familial cancer of breast	criteria provided, multiple submitters, no conflicts	182442	rs576248104	0.91255	0.44702	0.90584	0.63631	0.22199	0.25839	0.12951	0.67712	0.43149	0.46835	0.52099	0.60487	0.21047	0.60393	0.17934	0.28128	0.79327	0.02243	0.38487	0.71659	0.48131	0.47438	0.28085	0.56785	0.53636	0.50024	0.28908	0.25637	0.36103	0.37216	0.11541	0.92422	0.97443	0.96076
chr22	28687926	G	C	Yes	ENST00000404276.6	missense_variant	15	c.1603C>G	p.Arg535Gly							0.7849	0.63918	0.55135	0.50617	0.22199	0.26175	0.12951	0.67187	0.40468	0.55019	0.10479	0.2311	0.28446	0.58802	0.23913	0.2572	0.81473	0.04676	0.31277	0.50629	0.50379	0.49722	0.40107	0.51656	0.45517	0.51692	0.34744	0.29806	0.38945	0.38965	0.11541	0.92422	0.97443	0.96076
chr22	28687926	G	T	Yes	ENST00000404276.6	missense_variant	15	c.1603C>A	p.Arg535Ser							0.7849	0.62352	0.41346	0.33681	0.22199	0.25872	0.20218	0.66113	0.25986	0.51672	0.12465	0.31072	0.2749	0.56172	0.26882	0.19689	0.82922	0.02225	0.31781	0.48789	0.50345	0.49686	0.36191	0.5055	0.41939	0.3705	0.34287	0.2948	0.40621	0.40055	0.11541	0.92422	0.97443	0.96076
chr22	28687927	C	A	Yes	ENST00000404276.6	missense_variant	15	c.1602G>T	p.Lys534Asn							0.72154	0.64786	0.61523	0.54713	0.42254	0.20638	0.22405	0.66834	0.27876	0.58629	0.20811	0.31466	0.38014	0.59817	0.1533	0.11659	0.76854	0.02883	0.51988	0.57798	0.29848	0.28891	0.41503	0.4757	0.31453	0.55839	0.30309	0.21015	0.33607	0.32246	0.0796	0.92422	0.97443	0.96076
chr22	28687927	C	G	Yes	ENST00000404276.6	missense_variant	15	c.1602G>C	p.Lys534Asn							0.72154	0.64786	0.61523	0.54713	0.42254	0.20638	0.22405	0.66834	0.27876	0.58629	0.20811	0.31466	0.3817	0.59122	0.1533	0.11659	0.76854	0.02883	0.51988	0.57798	0.29848	0.28891	0.41112	0.4757	0.31654	0.51906	0.30643	0.2516	0.33607	0.32246	0.0796	0.92422	0.97443	0.96076
chr22	28687928	T	A	Yes	ENST00000404276.6	missense_variant	15	c.1601A>T	p.Lys534Met							0.7849	0.7415	0.77913	0.67021	0.42254	0.20581	0.22405	0.67712	0.45587	0.61764	0.13926	0.27364	0.41387	0.61974	0.39182	0.18447	0.78595	0.18288	0.4346	0.72902	0.51544	0.50901	0.49575	0.49388	0.66658	0.57423	0.34548	0.24078	0.3957	0.38883	0.09631	0.92422	0.97443	0.96076
chr22	28687928	T	C	Yes	ENST00000404276.6	missense_variant	15	c.1601A>G	p.Lys534Arg							0.41637	0.2954	0.34321	0.29943	0.42254	0.20771	0.14455	0.66294	0.1867	0.46742	0.13926	0.27364	0.32114	0.47226	0.14996	0.06507	0.771	0.02206	0.4406	0.44492	0.36761	0.35898	0.22438	0.49766	0.38776	0.3953	0.28904	0.2176	0.3957	0.38883	0.09631	0.92422	0.97443	0.96076
chr22	28687928	T	G	Yes	ENST00000404276.6	missense_variant	15	c.1601A>C	p.Lys534Thr							0.72154	0.63918	0.50127	0.48197	0.42254	0.20581	0.22405	0.66652	0.40274	0.60749	0.13926	0.27364	0.42535	0.61916	0.43303	0.13498	0.77863	0.07121	0.50324	0.57121	0.50243	0.49581	0.46471	0.54143	0.50731	0.62519	0.34985	0.24298	0.3957	0.38883	0.09631	0.92422	0.97443	0.96076
chr22	28687929	T	A	Yes	ENST00000404276.6	stop_gained	15	c.1600A>T	p.Lys534Ter							.	.	.	.	0.42254	0.81001	.	.	.	0.84505	.	.	.	.	.	.	.	.	.	.	0.87883	0.87728	0.90598	.	0.97144	0.47684	0.33871	0.17681	0.81976	0.68048	0.09631	0.92422	0.97443	0.96076
chr22	28687929	T	C	Yes	ENST00000404276.6	missense_variant	15	c.1600A>G	p.Lys534Glu	Uncertain significance	MONDO:MONDO:0015356,MeSH:D009386,MedGen:C0027672,Orphanet:140162|MONDO:MONDO:0016419,MedGen:C0346153,OMIM:114480,Orphanet:227535	Hereditary cancer-predisposing syndrome|Familial cancer of breast	criteria provided, multiple submitters, no conflicts	460813	rs1555911558	0.68238	0.60972	0.54136	0.48316	0.42254	0.20152	0.22405	0.65931	0.28703	0.54059	0.54152	0.5781	0.39881	0.72633	0.39377	0.12216	0.75969	0.07196	0.49108	0.5108	0.49336	0.48662	0.41068	0.46129	0.51965	0.67347	0.28437	0.20952	0.3716	0.37065	0.09631	0.92422	0.97443	0.96076
chr22	28687929	T	G	Yes	ENST00000404276.6	missense_variant	15	c.1600A>C	p.Lys534Gln	Uncertain significance	MONDO:MONDO:0016419,MedGen:C0346153,OMIM:114480,Orphanet:227535	Familial cancer of breast	criteria provided, single submitter	1448398		0.63226	0.52727	0.65571	0.57058	0.42254	0.20048	0.22405	0.66474	0.27052	0.56058	0.13926	0.27364	0.36528	0.53701	0.30607	0.04843	0.76427	0.11476	0.45464	0.57798	0.42001	0.4122	0.38627	0.52486	0.40238	0.34859	0.34289	0.25247	0.38886	0.37968	0.09631	0.92422	0.97443	0.96076
chr22	28687931	G	A	Yes	ENST00000404276.6	missense_variant	15	c.1598C>T	p.Thr533Ile	Uncertain significance	MONDO:MONDO:0016419,MedGen:C0346153,OMIM:114480,Orphanet:227535|MONDO:MONDO:0015356,MeSH:D009386,MedGen:C0027672,Orphanet:140162	Familial cancer of breast|Hereditary cancer-predisposing syndrome	criteria provided, multiple submitters, no conflicts	1984594		0.72154	0.57104	0.54977	0.49647	0.13384	0.08975	0.17993	0.65931	0.40082	0.34228	0.49489	0.56114	0.24356	0.64988	0.24192	0.06396	0.68143	0.05321	0.39604	0.54079	0.37549	0.36695	0.28734	0.46699	0.277	0.51551	0.20907	0.14419	0.19345	0.18909	0.08137	0.92422	0.97443	0.96076
chr22	28687931	G	C	Yes	ENST00000404276.6	missense_variant	15	c.1598C>G	p.Thr533Arg	Uncertain significance	MONDO:MONDO:0016419,MedGen:C0346153,OMIM:114480,Orphanet:227535	Familial cancer of breast	criteria provided, single submitter	576728	rs1569102119	0.40068	0.31629	0.18885	0.14941	0.13384	0.08975	0.17993	0.65563	0.30555	0.28965	0.46977	0.50518	0.1631	0.59658	0.15663	0.13354	0.61403	0.0203	0.36714	0.50238	0.4128	0.40487	0.13008	0.2978	0.18522	0.24221	0.17469	0.13176	0.13892	0.15558	0.08137	0.92422	0.97443	0.96076
chr22	28687931	G	T	Yes	ENST00000404276.6	missense_variant	15	c.1598C>A	p.Thr533Lys							0.43085	0.24694	0.21357	0.18489	0.13384	0.08975	0.11182	0.65006	0.26422	0.34228	0.42727	0.50127	0.14752	0.52125	0.08068	0.14813	0.62433	0.0215	0.37561	0.49921	0.3733	0.36474	0.06967	0.41691	0.19003	0.23101	0.21353	0.17918	0.1352	0.15249	0.08137	0.92422	0.97443	0.96076
chr22	28687932	T	A	Yes	ENST00000404276.6	missense_variant	15	c.1597A>T	p.Thr533Ser	Uncertain significance	MONDO:MONDO:0015356,MeSH:D009386,MedGen:C0027672,Orphanet:140162	Hereditary cancer-predisposing syndrome	criteria provided, single submitter	628755	rs562517792	0.23541	0.09588	0.17786	0.18783	0.13384	0.08975	0.08828	0.65006	0.06488	0.28028	0.19459	0.27811	0.03994	0.45956	0.1533	0.02439	0.36618	0.01881	0.32305	0.3648	0.23071	0.2206	0.03285	0.19033	0.08445	0.0273	0.05458	0.08258	0.04228	0.05051	0.08314	0.92422	0.97443	0.96076
chr22	28687932	T	C	Yes	ENST00000404276.6	missense_variant	15	c.1597A>G	p.Thr533Ala	Conflicting classifications of pathogenicity	MedGen:CN169374|MONDO:MONDO:0015356,MeSH:D009386,MedGen:C0027672,Orphanet:140162|MedGen:C3661900|MONDO:MONDO:0003582,MeSH:D061325,MedGen:C0677776,Orphanet:145|MONDO:MONDO:0016419,MedGen:C0346153,OMIM:114480,Orphanet:227535	not specified|Hereditary cancer-predisposing syndrome|not provided|Hereditary breast ovarian cancer syndrome|Familial cancer of breast	criteria provided, conflicting classifications	142032	rs562517792	0.37966	0.16231	0.22331	0.18783	0.13384	0.08975	0.17993	0.6463	0.20145	0.23632	0.14092	0.35578	0.00153	0.49639	0.21317	0.00867	0.43928	0.01953	0.31647	0.43185	0.2876	0.27795	0.00216	0.34859	0.10007	0.14096	0.09056	0.13382	0.07069	0.0733	0.08314	0.92422	0.97443	0.96076
chr22	28687932	T	G	Yes	ENST00000404276.6	missense_variant	15	c.1597A>C	p.Thr533Pro							0.53172	0.5206	0.15535	0.14941	0.13384	0.08975	0.11182	0.66474	0.29727	0.1919	0.25593	0.40763	0.13841	0.50651	0.38592	0.03747	0.4922	0.02133	0.33328	0.52348	0.39361	0.38538	0.01779	0.19432	0.14505	0.20094	0.04886	0.20396	0.07512	0.07718	0.08314	0.92422	0.97443	0.96076
chr22	28687934	G	A	Yes	ENST00000404276.6	missense_variant	15	c.1595C>T	p.Thr532Ile							0.5748	0.42976	0.40549	0.36167	0.1306	0.08975	0.17993	0.66113	0.262	0.28616	0.25175	0.44425	0.13184	0.5963	0.13305	0.05858	0.71389	0.04719	0.31846	0.46083	0.32484	0.31559	0.21439	0.4004	0.19552	0.31997	0.21995	0.192	0.11631	0.13373	0.08183	0.92422	0.97443	0.96076
chr22	28687934	G	C	Yes	ENST00000404276.6	missense_variant	15	c.1595C>G	p.Thr532Ser							0.15876	0.02399	0.11197	0.11217	0.1306	0.08975	0.04642	0.65006	0.04091	0.16864	0.23812	0.31913	0.02282	0.50107	0.20116	0.03412	0.46741	0.01881	0.25581	0.34987	0.22683	0.2167	0.01612	0.1493	0.11133	0.00319	0.17094	0.19421	0.05065	0.07736	0.08183	0.92422	0.97443	0.96076
chr22	28687934	G	T	Yes	ENST00000404276.6	missense_variant	15	c.1595C>A	p.Thr532Asn							0.50132	0.30436	0.35583	0.30674	0.1306	0.08975	0.17993	0.65931	0.14782	0.28028	0.25175	0.44009	0.10959	0.55422	0.25287	0.01287	0.687	0.02126	0.28829	0.48953	0.26048	0.25056	0.21281	0.22108	0.15632	0.13877	0.22222	0.20358	0.1058	0.126	0.08183	0.92422	0.97443	0.96076
chr22	28687935	T	A	Yes	ENST00000404276.6	missense_variant	15	c.1594A>T	p.Thr532Ser							0.15876	0.02399	0.11197	0.11217	0.1306	0.08975	0.04642	0.65006	0.04091	0.16864	0.3835	0.21495	0.01627	0.23123	0.10527	0.03412	0.34617	0.01881	0.25581	0.34987	0.17842	0.16812	0.02936	0.1493	0.02501	0.01946	0.03263	0.11033	0.01144	0.01236	0.2613	0.92422	0.97443	0.96076
chr22	28687935	T	C	Yes	ENST00000404276.6	missense_variant	15	c.1594A>G	p.Thr532Ala							0.36509	0.06643	0.07471	0.06944	0.1306	0.08975	0.17993	0.64818	0.08971	0.21188	0.2607	0.2808	0.05114	0.37429	0.18251	0.00943	0.36985	0.01924	0.25514	0.377	0.25143	0.24145	0.07946	0.17009	0.03788	0.07363	0.05062	0.13765	0.02	0.01846	0.2613	0.92422	0.97443	0.96076
chr22	28687935	T	G	Yes	ENST00000404276.6	missense_variant	15	c.1594A>C	p.Thr532Pro							0.2674	0.03968	0.07471	0.06944	0.1306	0.08975	0.17993	0.66474	0.06138	0.14622	0.13145	0.30706	0.06915	0.41421	0.32008	0.00943	0.34289	0.02108	0.27277	0.40977	0.32575	0.31651	0.08807	0.14792	0.05145	0.10807	0.04933	0.2696	0.02117	0.01992	0.2613	0.92422	0.97443	0.96076
chr22	28687936	C	A	Yes	ENST00000404276.6	missense_variant	15	c.1593G>T	p.Glu531Asp							0.12265	0.08839	0.11197	0.087	0.06142	0.08975	0.04094	0.65931	0.11913	0.09066	0.2607	0.14552	0.07766	0.34707	0.12962	0.05238	0.73235	0.01871	0.23628	0.39012	0.1924	0.18213	0.02807	0.26084	0.09576	0.13459	0.07109	0.15672	0.16931	0.16568	0.08343	0.92422	0.97443	0.96076
chr22	28687936	C	G	Yes	ENST00000404276.6	missense_variant	15	c.1593G>C	p.Glu531Asp							0.12265	0.08839	0.11197	0.087	0.06142	0.08975	0.04094	0.65931	0.11913	0.09066	0.2607	0.14552	0.07446	0.35118	0.12962	0.05238	0.73235	0.01871	0.23628	0.39012	0.19229	0.18204	0.02002	0.26084	0.0913	0.13256	0.0169	0.04367	0.16931	0.16568	0.08343	0.92422	0.97443	0.96076
chr22	28687937	T	A	Yes	ENST00000404276.6	missense_variant	15	c.1592A>T	p.Glu531Val							0.54683	0.2821	0.34004	0.28043	0.06142	0.08975	0.11182	0.66834	0.3014	0.17553	0.28696	0.12892	0.14575	0.5419	0.21907	0.05441	0.68993	0.02567	0.21193	0.49961	0.34087	0.33183	0.08667	0.41468	0.14539	0.23835	0.10939	0.15394	0.11805	0.1079	0.07066	0.92422	0.97443	0.96076
chr22	28687937	T	C	Yes	ENST00000404276.6	missense_variant	15	c.1592A>G	p.Glu531Gly	Uncertain significance	MONDO:MONDO:0015356,MeSH:D009386,MedGen:C0027672,Orphanet:140162|MONDO:MONDO:0016419,MedGen:C0346153,OMIM:114480,Orphanet:227535	Hereditary cancer-predisposing syndrome|Familial cancer of breast	criteria provided, multiple submitters, no conflicts	573086	rs1569102183	0.51248	0.19421	0.07471	0.06944	0.06142	0.08975	0.06538	0.66834	0.35194	0.05542	0.28696	0.12892	0.14029	0.46899	0.17295	0.11522	0.73034	0.0203	0.22083	0.42791	0.28719	0.27752	0.0302	0.25688	0.1278	0.30236	0.02791	0.08929	0.11805	0.1079	0.07066	0.92422	0.97443	0.96076
chr22	28687937	T	G	Yes	ENST00000404276.6	missense_variant	15	c.1592A>C	p.Glu531Ala							0.33091	0.09267	0.13644	0.12133	0.06142	0.08975	0.06538	0.65563	0.22078	0.17553	0.16265	0.32527	0.0536	0.57123	0.11227	0.03018	0.45632	0.0199	0.23087	0.41692	0.24318	0.23315	0.00186	0.48765	0.11095	0.02174	0.08919	0.12825	0.0422	0.05202	0.07066	0.92422	0.97443	0.96076
chr22	28687938	C	A	Yes	ENST00000404276.6	stop_gained	15	c.1591G>T	p.Glu531Ter	Uncertain significance	MONDO:MONDO:0016419,MedGen:C0346153,OMIM:114480,Orphanet:227535|MONDO:MONDO:0015356,MeSH:D009386,MedGen:C0027672,Orphanet:140162|MedGen:C3661900	Familial cancer of breast|Hereditary cancer-predisposing syndrome|not provided	criteria provided, multiple submitters, no conflicts	231117	rs587781710	.	.	.	.	0.06142	0.81001	.	.	.	0.70702	.	.	.	.	.	.	.	.	.	.	0.85283	0.8509	.	.	0.92983	0.29995	0.14014	0.10772	0.45634	0.29253	0.06899	0.92422	0.97443	0.96076
chr22	28687938	C	G	Yes	ENST00000404276.6	missense_variant	15	c.1591G>C	p.Glu531Gln	Uncertain significance	MONDO:MONDO:0015356,MeSH:D009386,MedGen:C0027672,Orphanet:140162|MedGen:CN169374|MONDO:MONDO:0016419,MedGen:C0346153,OMIM:114480,Orphanet:227535|MedGen:C3661900	Hereditary cancer-predisposing syndrome|not specified|Familial cancer of breast|not provided	criteria provided, multiple submitters, no conflicts	141387	rs587781710	0.33923	0.11299	0.25489	0.26147	0.06142	0.08975	0.11182	0.66113	0.15379	0.10626	0.32012	0.42862	0.08703	0.53895	0.12618	0.03662	0.63419	0.01977	0.22037	0.41901	0.19702	0.18675	0.08343	0.49623	0.10597	0.06443	0.10299	0.17516	0.08016	0.09704	0.06899	0.92422	0.97443	0.96076
chr22	28687938	C	T	Yes	ENST00000404276.6	missense_variant	15	c.1591G>A	p.Glu531Lys	Uncertain significance	MedGen:CN169374|MedGen:C3661900|MONDO:MONDO:0016419,MedGen:C0346153,OMIM:114480,Orphanet:227535|MONDO:MONDO:0015356,MeSH:D009386,MedGen:C0027672,Orphanet:140162	not specified|not provided|Familial cancer of breast|Hereditary cancer-predisposing syndrome	criteria provided, multiple submitters, no conflicts	231134	rs587781710	0.34621	0.07196	0.17786	0.12133	0.06142	0.08975	0.11182	0.65006	0.15578	0.19995	0.24301	0.37034	0.05833	0.54995	0.11924	0.29258	0.60343	0.02011	0.26922	0.39595	0.30548	0.29599	0.00227	0.42483	0.14919	0.103	0.0789	0.13932	0.07058	0.08842	0.06899	0.92422	0.97443	0.96076
chr22	28687940	G	A	Yes	ENST00000404276.6	missense_variant	15	c.1589C>T	p.Ala530Val	Uncertain significance	MONDO:MONDO:0015356,MeSH:D009386,MedGen:C0027672,Orphanet:140162	Hereditary cancer-predisposing syndrome	criteria provided, single submitter	1775865		0.29688	0.21343	0.13644	0.12133	0.03398	0.08975	0.09354	0.66294	0.08653	0.2158	0.24495	0.2196	0.13934	0.33074	0.338	0.01108	0.69274	0.01935	0.22076	0.3565	0.29432	0.28473	0.06237	0.32156	0.16875	0.18755	0.11879	0.18209	0.19823	0.1828	0.08239	0.92422	0.97443	0.96076
chr22	28687940	G	C	Yes	ENST00000404276.6	missense_variant	15	c.1589C>G	p.Ala530Gly							0.44029	0.16964	0.07471	0.06944	0.03398	0.08975	0.14455	0.66834	0.24244	0.23632	0.24495	0.2196	0.15635	0.32506	0.25827	0.01108	0.68632	0.0194	0.20063	0.44025	0.26879	0.25896	0.06222	0.4211	0.15376	0.27132	0.18171	0.204	0.19823	0.1828	0.08239	0.92422	0.97443	0.96076
chr22	28687940	G	T	Yes	ENST00000404276.6	missense_variant	15	c.1589C>A	p.Ala530Asp							0.58626	0.089	0.29111	0.28749	0.03398	0.08975	0.14455	0.66652	0.06369	0.35832	0.24495	0.2196	0.1702	0.36823	0.19811	0.03494	0.63338	0.02835	0.26204	0.38931	0.34315	0.33415	0.20227	0.38892	0.16768	0.13828	0.17815	0.21439	0.19823	0.1828	0.08239	0.92422	0.97443	0.96076
chr22	28687941	C	A	Yes	ENST00000404276.6	missense_variant	15	c.1588G>T	p.Ala530Ser							0.30235	0.05622	0.13644	0.087	0.03398	0.08975	0.14455	0.65563	0.06026	0.20925	0.1814	0.33466	0.07159	0.5223	0.15663	0.01023	0.30628	0.01881	0.18839	0.36462	0.24338	0.23336	0.04174	0.26417	0.03293	0.03559	0.07585	0.20154	0.02939	0.02971	0.13759	0.92422	0.97443	0.96076
chr22	28687941	C	G	Yes	ENST00000404276.6	missense_variant	15	c.1588G>C	p.Ala530Pro							0.59928	0.22962	0.36706	0.30765	0.03398	0.08975	0.09354	0.67187	0.05125	0.2451	0.23259	0.35119	0.13648	0.52343	0.27654	0.01241	0.25597	0.02119	0.24125	0.35092	0.29069	0.28102	0.05619	0.27102	0.04262	0.22104	0.06996	0.28124	0.0423	0.04011	0.13759	0.92422	0.97443	0.96076
chr22	28687941	C	T	Yes	ENST00000404276.6	missense_variant	15	c.1588G>A	p.Ala530Thr	Uncertain significance	MedGen:C3661900|MONDO:MONDO:0016419,MedGen:C0346153,OMIM:114480,Orphanet:227535|MONDO:MONDO:0015356,MeSH:D009386,MedGen:C0027672,Orphanet:140162	not provided|Familial cancer of breast|Hereditary cancer-predisposing syndrome	criteria provided, multiple submitters, no conflicts	483358	rs1444665408	0.44358	0.10465	0.16867	0.12992	0.03398	0.08975	0.09354	0.65931	0.11185	0.18239	0.14537	0.39123	0.07671	0.52463	0.16972	0.00517	0.30754	0.01915	0.20957	0.37612	0.25446	0.2445	0.03384	0.2978	0.04473	0.23098	0.04556	0.10732	0.03381	0.03334	0.13759	0.92422	0.97443	0.96076
chr22	28687943	C	A	Yes	ENST00000404276.6	missense_variant	15	c.1586G>T	p.Gly529Val							0.65419	0.27855	0.32693	0.30674	0.05307	0.25746	0.11182	0.65931	0.2829	0.26111	0.26854	0.18493	0.05839	0.47266	0.26093	0.01484	0.58288	0.02883	0.17976	0.50344	0.31988	0.31058	0.10267	0.43226	0.11788	0.17271	0.08289	0.21129	0.10724	0.09902	0.06498	0.92422	0.97443	0.96076
chr22	28687943	C	G	Yes	ENST00000404276.6	missense_variant	15	c.1586G>C	p.Gly529Ala							0.23997	0.04842	0.09854	0.11217	0.05307	0.08975	0.11182	0.64445	0.09297	0.25006	0.26854	0.18493	0.03085	0.31033	0.23632	0.00795	0.64829	0.01996	0.18192	0.36943	0.32049	0.3112	0.00384	0.44919	0.08869	0.00106	0.076	0.18569	0.10724	0.09902	0.06498	0.92422	0.97443	0.96076
chr22	28687943	C	T	Yes	ENST00000404276.6	missense_variant	15	c.1586G>A	p.Gly529Asp	Conflicting classifications of pathogenicity	MONDO:MONDO:0015356,MeSH:D009386,MedGen:C0027672,Orphanet:140162|MedGen:CN169374|MedGen:C3661900|MONDO:MONDO:0016419,MedGen:C0346153,OMIM:114480,Orphanet:227535	Hereditary cancer-predisposing syndrome|not specified|not provided|Familial cancer of breast	criteria provided, conflicting classifications	216642	rs751653049	0.0866	0.06992	0.02946	0.06944	0.05307	0.08975	0.02758	0.65378	0.01978	0.18103	0.26854	0.15509	0.00881	0.22606	0.16647	0.07894	0.64203	0.02108	0.20514	0.35107	0.30327	0.29375	0.0013	0.22311	0.05701	0.00885	0.00447	0.04997	0.09876	0.09383	0.06498	0.92422	0.97443	0.96076
chr22	28687944	C	A	Yes	ENST00000404276.6	missense_variant	15	c.1585G>T	p.Gly529Cys							0.65419	0.51421	0.55135	0.51382	0.05307	0.28831	0.11182	0.67011	0.29933	0.35514	0.26259	0.1964	0.14227	0.53107	0.33137	0.01988	0.70857	0.11829	0.20616	0.76409	0.42024	0.41244	0.37078	0.38228	0.34902	0.51482	0.22444	0.27643	0.21335	0.19883	0.0682	0.92422	0.97443	0.96076
chr22	28687944	C	G	Yes	ENST00000404276.6	missense_variant	15	c.1585G>C	p.Gly529Arg							0.5553	0.16865	0.32693	0.28043	0.05307	0.28764	0.11182	0.65747	0.15578	0.31365	0.26259	0.1964	0.08458	0.42042	0.12618	0.05441	0.70432	0.02063	0.20836	0.41863	0.35302	0.34415	0.07056	0.49916	0.23851	0.1542	0.19696	0.23506	0.21335	0.19883	0.0682	0.92422	0.97443	0.96076
chr22	28687944	C	T	Yes	ENST00000404276.6	missense_variant	15	c.1585G>A	p.Gly529Ser	Uncertain significance	MedGen:C3661900|MONDO:MONDO:0016419,MedGen:C0346153,OMIM:114480,Orphanet:227535	not provided|Familial cancer of breast	criteria provided, multiple submitters, no conflicts	2681874		0.27194	0.05309	0.09854	0.087	0.05307	0.29167	0.06538	0.65006	0.04456	0.20262	0.38858	0.3416	0.02127	0.45763	0.2102	0.0465	0.54542	0.01931	0.18751	0.35166	0.30789	0.29845	0.05261	0.30434	0.21216	0.059	0.19771	0.21882	0.07997	0.10786	0.0682	0.92422	0.97443	0.96076
chr22	28687945	C	A	Yes	ENST00000404276.6	missense_variant	15	c.1584G>T	p.Glu528Asp							0.2409	0.09795	0.12996	0.16012	0.33505	0.81001	0.26193	0.66474	0.07155	0.36884	0.24916	0.44129	0.23712	0.5016	0.14661	0.03662	0.77837	0.01915	0.33658	0.36875	0.35237	0.34352	0.16322	0.45334	0.159	0.23756	0.30995	0.20542	0.29266	0.2698	0.11672	0.92422	0.97443	0.96076
chr22	28687945	C	G	Yes	ENST00000404276.6	missense_variant	15	c.1584G>C	p.Glu528Asp							0.2409	0.09795	0.12996	0.16012	0.33505	0.81001	0.26193	0.66474	0.07155	0.36884	0.24916	0.44129	0.23527	0.48399	0.14661	0.03662	0.77837	0.01915	0.33658	0.36875	0.35237	0.34352	0.16322	0.45334	0.16047	0.23053	0.30126	0.18535	0.29266	0.2698	0.11672	0.92422	0.97443	0.96076
chr22	28687946	T	A	Yes	ENST00000404276.6	missense_variant	15	c.1583A>T	p.Glu528Val							0.7849	0.55759	0.68779	0.6017	0.33505	0.81001	0.26193	0.67187	0.55983	0.56403	0.46325	0.50469	0.42755	0.7236	0.52023	0.18139	0.78552	0.08693	0.32706	0.71422	0.54816	0.54228	0.59361	0.4571	0.40491	0.49821	0.34765	0.26252	0.33306	0.31176	0.18064	0.92422	0.97443	0.96076
chr22	28687946	T	C	Yes	ENST00000404276.6	missense_variant	15	c.1583A>G	p.Glu528Gly	Uncertain significance	.|MONDO:MONDO:0015356,MeSH:D009386,MedGen:C0027672,Orphanet:140162	Predisposition to cancer|Hereditary cancer-predisposing syndrome	criteria provided, multiple submitters, no conflicts	819588	rs1601697687	0.54683	0.48594	0.20242	0.22546	0.33505	0.81001	0.26193	0.67187	0.50012	0.38643	0.46325	0.50469	0.36411	0.62162	0.49871	0.05964	0.81554	0.02119	0.3126	0.57216	0.50815	0.50164	0.2685	0.44827	0.34565	0.70025	0.3169	0.25096	0.33306	0.31176	0.18064	0.92422	0.97443	0.96076
chr22	28687946	T	G	Yes	ENST00000404276.6	missense_variant	15	c.1583A>C	p.Glu528Ala							0.59928	0.40747	0.45457	0.46748	0.33505	0.81001	0.26193	0.65931	0.47344	0.47115	0.64341	0.61436	0.39486	0.79334	0.38789	0.09388	0.7865	0.02488	0.34089	0.57999	0.48861	0.48181	0.39956	0.53103	0.29305	0.45378	0.35156	0.2498	0.31096	0.30007	0.18064	0.92422	0.97443	0.96076
chr22	28687947	C	A	Yes	ENST00000404276.6	stop_gained	15	c.1582G>T	p.Glu528Ter	Uncertain significance	MedGen:C3661900|MONDO:MONDO:0016419,MedGen:C0346153,OMIM:114480,Orphanet:227535|MONDO:MONDO:0015356,MeSH:D009386,MedGen:C0027672,Orphanet:140162	not provided|Familial cancer of breast|Hereditary cancer-predisposing syndrome	criteria provided, multiple submitters, no conflicts	496344	rs138040612	.	.	.	.	0.33505	0.81001	.	.	.	0.7676	.	.	.	.	.	.	.	.	.	.	0.94859	0.94782	.	.	0.96632	0.66259	0.40278	0.17368	0.78659	0.6274	0.21546	0.92422	0.97443	0.96076
chr22	28687947	C	G	Yes	ENST00000404276.6	missense_variant	15	c.1582G>C	p.Glu528Gln	Uncertain significance	MONDO:MONDO:0016419,MedGen:C0346153,OMIM:114480,Orphanet:227535	Familial cancer of breast	criteria provided, single submitter	460812	rs138040612	0.58626	0.29639	0.42016	0.41795	0.33505	0.81001	0.26193	0.66113	0.23372	0.4136	0.63897	0.59632	0.38182	0.68205	0.18567	0.06842	0.78028	0.03436	0.33025	0.42983	0.39978	0.39164	0.38132	0.53996	0.40031	0.46349	0.40768	0.44723	0.32412	0.32094	0.21546	0.92422	0.97443	0.96076
chr22	28687947	C	T	Yes	ENST00000404276.6	missense_variant	15	c.1582G>A	p.Glu528Lys	Uncertain significance	Human Phenotype Ontology:HP:0012125,MONDO:MONDO:0008315,MedGen:C0376358,OMIM:176807,Orphanet:1331|MONDO:MONDO:0005575,MedGen:C0346629,OMIM:114500|MONDO:MONDO:0016419,MedGen:C0346153,OMIM:114480,Orphanet:227535|MedGen:C1836482,OMIM:609265,Orphanet:524|MONDO:MONDO:0002629,MedGen:C0585442,OMIM:259500,Orphanet:668|MedGen:CN239278|MONDO:MONDO:0015356,MeSH:D009386,MedGen:C0027672,Orphanet:140162|MedGen…	Malignant tumor of prostate|Colorectal cancer|Familial cancer of breast|Li-Fraumeni syndrome 2|Bone osteosarcoma|CHEK2-Related Cancer Susceptibility|Hereditary cancer-predisposing syndrome|not specified|not provided	criteria provided, multiple submitters, no conflicts	142361	rs138040612	0.58626	0.38305	0.60381	0.47209	0.33505	0.81001	0.26193	0.65192	0.2829	0.49328	0.64939	0.61177	0.3723	0.73427	0.3739	.	0.78003	0.02193	0.40419	0.47861	0.53182	0.52568	0.1726	0.6477	0.49927	0.83778	0.38564	0.42154	0.40054	0.37031	0.21546	0.92422	0.97443	0.96076
chr22	28687949	G	A	Yes	ENST00000404276.6	missense_variant	15	c.1580C>T	p.Ala527Val	Uncertain significance	MONDO:MONDO:0015356,MeSH:D009386,MedGen:C0027672,Orphanet:140162|MONDO:MONDO:0016419,MedGen:C0346153,OMIM:114480,Orphanet:227535	Hereditary cancer-predisposing syndrome|Familial cancer of breast	criteria provided, multiple submitters, no conflicts	819583	rs1601697744	0.32929	0.22494	0.11197	0.12133	0.20798	0.08975	0.04094	0.66294	0.18877	0.17828	0.28397	0.14552	0.02194	0.36546	0.13305	0.02175	0.69158	0.01935	0.18423	0.45127	0.25919	0.24926	0.06428	0.26896	0.08704	0.2447	0.05502	0.12669	0.12775	0.1113	0.07599	0.92422	0.97443	0.96076
chr22	28687949	G	C	Yes	ENST00000404276.6	missense_variant	15	c.1580C>G	p.Ala527Gly							0.30375	0.17425	0.07471	0.12992	0.20798	0.08975	0.11182	0.66652	0.14193	0.26957	0.28874	0.17362	0.04225	0.36407	0.10877	0.03577	0.69051	0.01953	0.1722	0.40055	0.22883	0.2187	0.04555	0.21661	0.08043	0.14545	0.08158	0.20771	0.13725	0.1168	0.07599	0.92422	0.97443	0.96076
chr22	28687949	G	T	Yes	ENST00000404276.6	missense_variant	15	c.1580C>A	p.Ala527Asp							0.33753	0.08448	0.07471	0.06944	0.20798	0.08975	0.06538	0.66113	0.02721	0.38438	0.28397	0.14552	0.04837	0.34458	0.11576	0.08379	0.69764	0.02243	0.21889	0.3561	0.25852	0.24858	0.02531	0.2963	0.05897	0.016	0.04678	0.14957	0.12775	0.1113	0.07599	0.92422	0.97443	0.96076
chr22	28687950	C	A	Yes	ENST00000404276.6	missense_variant	15	c.1579G>T	p.Ala527Ser	Uncertain significance	MONDO:MONDO:0016419,MedGen:C0346153,OMIM:114480,Orphanet:227535|MONDO:MONDO:0015356,MeSH:D009386,MedGen:C0027672,Orphanet:140162	Familial cancer of breast|Hereditary cancer-predisposing syndrome	criteria provided, multiple submitters, no conflicts	530090	rs1555911583	0.32929	0.06788	0.24198	0.22131	0.20798	0.18198	0.11182	0.65378	0.05503	0.20395	0.25784	0.19559	0.05116	0.37889	0.01476	0.06396	0.69189	0.01881	0.16469	0.35366	0.28482	0.27513	0.04881	0.32946	0.05701	0.03416	0.11356	0.21401	0.17383	0.15913	0.07004	0.92422	0.97443	0.96076
chr22	28687950	C	G	Yes	ENST00000404276.6	missense_variant	15	c.1579G>C	p.Ala527Pro							0.37118	0.24767	0.11197	0.1009	0.20798	0.08975	0.06538	0.66834	0.19297	0.19055	0.25784	0.19559	0.06602	0.29939	0.04649	0.04746	0.72867	0.02119	0.21113	0.42658	0.28693	0.27725	0.04724	0.22604	0.10531	0.27506	0.07752	0.25343	0.17383	0.15913	0.07004	0.92422	0.97443	0.96076
chr22	28687950	C	T	Yes	ENST00000404276.6	missense_variant	15	c.1579G>A	p.Ala527Thr	Uncertain significance	MONDO:MONDO:0015356,MeSH:D009386,MedGen:C0027672,Orphanet:140162	Hereditary cancer-predisposing syndrome	criteria provided, single submitter	1775640		0.46513	0.10173	0.32693	0.30674	0.20798	0.18198	0.11182	0.65931	0.06612	0.17691	0.16921	0.35174	0.0276	0.46094	0.02232	0.04462	0.56727	0.02017	0.17984	0.45968	0.30539	0.29589	0.18569	0.25428	0.09276	0.19622	0.09426	0.19042	0.08476	0.09761	0.07004	0.92422	0.97443	0.96076
chr22	28687951	T	A	Yes	ENST00000404276.6	missense_variant	15	c.1578A>T	p.Glu526Asp							0.24372	0.24406	0.20002	0.24526	0.4913	0.26827	0.26193	0.66834	0.08653	0.35194	0.24657	0.30117	0.18662	0.50258	0.17295	0.05441	0.73288	0.01935	0.34215	0.37485	0.29157	0.28193	0.22674	0.29897	0.11347	0.26876	0.15508	0.22029	0.19662	0.17562	0.06899	0.92422	0.97443	0.96076
chr22	28687951	T	G	Yes	ENST00000404276.6	missense_variant	15	c.1578A>C	p.Glu526Asp							0.24372	0.24406	0.20002	0.24526	0.4913	0.26827	0.26193	0.66834	0.08653	0.35194	0.24657	0.30117	0.18813	0.48589	0.17295	0.05441	0.73288	0.01935	0.34215	0.37485	0.29157	0.28193	0.23188	0.29897	0.11205	0.27211	0.15017	0.22537	0.19662	0.17562	0.06899	0.92422	0.97443	0.96076
chr22	28687952	T	A	Yes	ENST00000404276.6	missense_variant	15	c.1577A>T	p.Glu526Val							0.7849	0.70582	0.7322	0.67021	0.4913	0.81001	0.26193	0.67712	0.41618	0.58458	0.19109	0.43442	0.37855	0.68093	0.38394	0.254	0.75331	0.07574	0.32678	0.58137	0.51909	0.51273	0.57087	0.44372	0.53647	0.48127	0.35098	0.27427	0.29791	0.27719	0.10193	0.92422	0.97443	0.96076
chr22	28687952	T	C	Yes	ENST00000404276.6	missense_variant	15	c.1577A>G	p.Glu526Gly	Uncertain significance	MONDO:MONDO:0015356,MeSH:D009386,MedGen:C0027672,Orphanet:140162	Hereditary cancer-predisposing syndrome	criteria provided, single submitter	920056	rs746341976	0.65419	0.60972	0.59353	0.56206	0.4913	0.81001	0.26193	0.67712	0.43524	0.38541	0.19109	0.43442	0.32221	0.65121	0.35528	0.12216	0.78656	0.0627	0.31279	0.5706	0.48824	0.48141	0.35067	0.43505	0.32358	0.84077	0.31984	0.28684	0.29791	0.27719	0.10193	0.92422	0.97443	0.96076
chr22	28687952	T	G	Yes	ENST00000404276.6	missense_variant	15	c.1577A>C	p.Glu526Ala	Uncertain significance	MONDO:MONDO:0016419,MedGen:C0346153,OMIM:114480,Orphanet:227535|MONDO:MONDO:0015356,MeSH:D009386,MedGen:C0027672,Orphanet:140162	Familial cancer of breast|Hereditary cancer-predisposing syndrome	criteria provided, multiple submitters, no conflicts	1775610		0.63226	0.54934	0.55278	0.51198	0.4913	0.81001	0.26193	0.66474	0.34596	0.42737	0.19109	0.43442	0.35081	0.57073	0.25558	0.14078	0.76323	0.02225	0.34263	0.55139	0.38015	0.37169	0.4739	0.51747	0.2863	0.42545	0.33554	0.24966	0.29791	0.27719	0.10193	0.92422	0.97443	0.96076
chr22	28687953	C	A	Yes	ENST00000404276.6	stop_gained	15	c.1576G>T	p.Glu526Ter	Uncertain significance	MONDO:MONDO:0016419,MedGen:C0346153,OMIM:114480,Orphanet:227535	Familial cancer of breast	criteria provided, single submitter	1413952		.	.	.	.	0.4913	0.81001	.	.	.	0.68777	.	.	.	.	.	.	.	.	.	.	0.94964	0.9489	.	.	0.96857	0.67573	0.50408	0.17368	0.82304	0.67058	0.21546	0.92422	0.97443	0.96076
chr22	28687953	C	G	Yes	ENST00000404276.6	missense_variant	15	c.1576G>C	p.Glu526Gln							0.53172	0.53072	0.41422	0.44145	0.4913	0.81001	0.26193	0.66652	0.25118	0.41754	0.69573	0.65919	0.40812	0.74345	0.21613	0.13354	0.78401	0.10108	0.33006	0.48738	0.43071	0.42305	0.48648	0.52582	0.32075	0.47806	0.51047	0.45593	0.3787	0.36765	0.21546	0.92422	0.97443	0.96076
chr22	28687953	C	T	Yes	ENST00000404276.6	missense_variant	15	c.1576G>A	p.Glu526Lys	Uncertain significance	MONDO:MONDO:0015356,MeSH:D009386,MedGen:C0027672,Orphanet:140162|MONDO:MONDO:0016419,MedGen:C0346153,OMIM:114480,Orphanet:227535	Hereditary cancer-predisposing syndrome|Familial cancer of breast	criteria provided, multiple submitters, no conflicts	479599	rs1555911587	0.63226	0.53426	0.55278	0.5318	0.4913	0.81001	0.26193	0.66113	0.28703	0.51672	0.72977	0.7019	0.43696	0.7291	0.25016	0.26202	0.78557	0.0246	0.40108	0.50753	0.49357	0.48684	0.46311	0.63503	0.4619	0.86867	0.48101	0.43884	0.43506	0.40689	0.21546	0.92422	0.97443	0.96076
chr22	28687955	C	A	Yes	ENST00000404276.6	missense_variant	15	c.1574G>T	p.Gly525Val						rs1212728170	0.54683	0.26066	0.36706	0.34794	0.12452	0.52935	0.20218	0.65563	0.3698	0.42345	0.39424	0.46641	0.1707	0.52407	0.26882	0.06178	0.75928	0.02955	0.23435	0.52	0.3385	0.32943	0.13807	0.51562	0.21581	0.1311	0.27733	0.23192	0.23823	0.22016	0.06498	0.92422	0.97443	0.96076
chr22	28687955	C	G	Yes	ENST00000404276.6	missense_variant	15	c.1574G>C	p.Gly525Ala							0.38863	0.08777	0.09854	0.12133	0.12452	0.52935	0.20218	0.64445	0.24676	0.2513	0.25529	0.43298	0.10607	0.41019	0.26621	0.0465	0.7439	0.01983	0.23131	0.44441	0.32695	0.31773	0.02528	0.35462	0.13084	0.00283	0.27573	0.24211	0.21494	0.204	0.06498	0.92422	0.97443	0.96076
chr22	28687955	C	T	Yes	ENST00000404276.6	missense_variant	15	c.1574G>A	p.Gly525Glu	Uncertain significance	MONDO:MONDO:0016419,MedGen:C0346153,OMIM:114480,Orphanet:227535|MONDO:MONDO:0015356,MeSH:D009386,MedGen:C0027672,Orphanet:140162	Familial cancer of breast|Hereditary cancer-predisposing syndrome	criteria provided, multiple submitters, no conflicts	481715	rs1212728170	0.38185	0.01155	0.09854	0.12133	0.12452	0.53665	0.12951	0.64445	0.1721	0.39254	0.18388	0.39392	0.07928	0.38914	0.26093	0.12497	0.7547	0.02119	0.27018	0.35598	0.29893	0.28936	0.02699	0.32115	0.1328	0.01023	0.24712	0.16187	0.20327	0.19783	0.06498	0.92422	0.97443	0.96076
chr22	28687956	C	A	Yes	ENST00000404276.6	missense_variant	15	c.1573G>T	p.Gly525Trp							0.38863	0.4553	0.17332	0.1814	0.12452	0.81001	0.20218	0.66652	0.35194	0.51761	0.18295	0.41275	0.221	0.63425	0.15993	0.13788	0.7388	0.02126	0.27375	0.71006	0.42741	0.41971	0.21496	0.51841	0.37631	0.09114	0.39937	0.45679	0.31423	0.29954	0.11465	0.92422	0.97443	0.96076
chr22	28687956	C	G	Yes	ENST00000404276.6	missense_variant	15	c.1573G>C	p.Gly525Arg	Uncertain significance	MONDO:MONDO:0015356,MeSH:D009386,MedGen:C0027672,Orphanet:140162|MONDO:MONDO:0016419,MedGen:C0346153,OMIM:114480,Orphanet:227535	Hereditary cancer-predisposing syndrome|Familial cancer of breast	criteria provided, multiple submitters, no conflicts	819561	rs780512032	0.48642	0.16231	0.36706	0.37394	0.12452	0.81001	0.20218	0.65378	0.34795	0.40765	0.18295	0.41275	0.15939	0.59246	0.05988	0.15406	0.73676	0.02108	0.28071	0.49204	0.34394	0.33495	0.18466	0.58386	0.32436	0.04312	0.35712	0.31525	0.31423	0.29954	0.11465	0.92422	0.97443	0.96076
chr22	28687956	C	T	Yes	ENST00000404276.6	missense_variant	15	c.1573G>A	p.Gly525Arg	Uncertain significance	MONDO:MONDO:0015356,MeSH:D009386,MedGen:C0027672,Orphanet:140162	Hereditary cancer-predisposing syndrome	criteria provided, single submitter	479581	rs780512032	0.48642	0.16231	0.36706	0.37394	0.12452	0.81001	0.20218	0.65378	0.34795	0.40765	0.14932	0.44971	0.10132	0.60212	0.05988	0.15406	0.70894	0.02108	0.28071	0.49204	0.34394	0.33495	0.16327	0.58386	0.33255	0.05479	0.36046	0.32012	0.20412	0.22923	0.11465	0.92422	0.97443	0.96076
chr22	28687957	T	A	Yes	ENST00000404276.6	missense_variant	15	c.1572A>T	p.Glu524Asp							0.72154	0.25061	0.31212	0.29395	0.4913	0.81001	0.24501	0.66652	0.23372	0.34444	0.17132	0.42187	0.36988	0.54868	0.17616	0.07071	0.78093	0.04588	0.3199	0.43013	0.40413	0.39606	0.34184	0.40326	0.22973	0.52597	0.4043	0.29268	0.31343	0.29431	0.10368	0.92422	0.97443	0.96076
chr22	28687957	T	G	Yes	ENST00000404276.6	missense_variant	15	c.1572A>C	p.Glu524Asp							0.72154	0.25061	0.31212	0.29395	0.4913	0.81001	0.24501	0.66652	0.23372	0.34444	0.17132	0.42187	0.3587	0.54416	0.17616	0.07071	0.78093	0.04588	0.3199	0.43013	0.40413	0.39606	0.28511	0.40326	0.22887	0.50786	0.38276	0.30989	0.31343	0.29431	0.10368	0.92422	0.97443	0.96076
chr22	28687958	T	A	Yes	ENST00000404276.6	missense_variant	15	c.1571A>T	p.Glu524Val							0.61437	0.62352	0.62824	0.59428	0.4913	0.81001	0.24501	0.67543	0.38345	0.61426	0.46325	0.50469	0.4598	0.7102	0.34456	0.24601	0.78758	0.06263	0.30303	0.50351	0.52043	0.51411	0.50328	0.4929	0.53966	0.42973	0.53082	0.47	0.38724	0.36904	0.18064	0.92422	0.97443	0.96076
chr22	28687958	T	C	Yes	ENST00000404276.6	missense_variant	15	c.1571A>G	p.Glu524Gly							0.91255	0.54934	0.59675	0.53321	0.4913	0.81001	0.24501	0.67543	0.48687	0.4758	0.46325	0.50469	0.45815	0.65077	0.34456	0.16457	0.81397	0.04975	0.29184	0.56845	0.53363	0.52751	0.43907	0.48387	0.49653	0.80522	0.5139	0.47687	0.38724	0.36904	0.18064	0.92422	0.97443	0.96076
chr22	28687958	T	G	Yes	ENST00000404276.6	missense_variant	15	c.1571A>C	p.Glu524Ala							0.45393	0.47581	0.55554	0.50922	0.4913	0.81001	0.24501	0.66294	0.31375	0.50327	0.46325	0.50469	0.43126	0.6339	0.26093	0.14078	0.7942	0.0401	0.31862	0.47993	0.44938	0.44201	0.43162	0.5674	0.46366	0.31928	0.53657	0.43142	0.38724	0.36904	0.18064	0.92422	0.97443	0.96076
chr22	28687959	C	A	Yes	ENST00000404276.6	stop_gained	15	c.1570G>T	p.Glu524Ter							.	.	.	.	0.4913	0.81001	.	.	.	0.78262	.	.	.	.	.	.	.	.	.	.	0.95112	0.95039	.	.	0.95539	0.52985	0.33305	0.25928	0.64952	0.48615	0.1165	0.92422	0.97443	0.96076
chr22	28687959	C	G	Yes	ENST00000404276.6	missense_variant	15	c.1570G>C	p.Glu524Gln							0.72154	0.47581	0.62824	0.59428	0.4913	0.81001	0.24501	0.66294	0.1972	0.35408	0.65312	0.67166	0.36026	0.56045	0.13647	0.15705	0.78036	0.0215	0.30807	0.41914	0.38535	0.377	0.34294	0.57574	0.28292	0.43167	0.32562	0.20084	0.31438	0.28563	0.1165	0.92422	0.97443	0.96076
chr22	28687959	C	T	Yes	ENST00000404276.6	missense_variant	15	c.1570G>A	p.Glu524Lys	Uncertain significance	MedGen:CN169374|MONDO:MONDO:0015356,MeSH:D009386,MedGen:C0027672,Orphanet:140162|MedGen:CN239278|MONDO:MONDO:0016419,MedGen:C0346153,OMIM:114480,Orphanet:227535	not specified|Hereditary cancer-predisposing syndrome|CHEK2-Related Cancer Susceptibility|Familial cancer of breast	criteria provided, multiple submitters, no conflicts	230966	rs876658872	0.56456	0.4808	0.31212	0.25551	0.4913	0.81001	0.24501	0.65747	0.29727	0.4457	0.44124	0.48875	0.32541	0.59926	0.17616	0.29096	0.73281	0.02072	0.38469	0.47366	0.47715	0.47018	0.34754	0.51273	0.26459	0.7602	0.30196	0.20601	0.19534	0.21464	0.1165	0.92422	0.97443	0.96076
chr22	28687961	C	A	Yes	ENST00000404276.6	missense_variant	15	c.1568G>T	p.Arg523Leu	Conflicting classifications of pathogenicity	MONDO:MONDO:0016419,MedGen:C0346153,OMIM:114480,Orphanet:227535|MONDO:MONDO:0015356,MeSH:D009386,MedGen:C0027672,Orphanet:140162	Familial cancer of breast|Hereditary cancer-predisposing syndrome	criteria provided, conflicting classifications	819537	rs948928965	0.21634	0.15988	0.09854	0.11217	0.05165	0.08975	0.0159	0.66294	0.33197	0.11626	0.28933	0.09878	0.03569	0.29526	0.23632	0.27325	0.37765	0.02063	0.05602	0.4649	0.2797	0.26995	0.0428	0.25952	0.01418	0.08443	0.00673	0.0368	0.02395	0.02274	0.08324	0.92422	0.97443	0.96076
chr22	28687961	C	G	Yes	ENST00000404276.6	missense_variant	15	c.1568G>C	p.Arg523Pro							0.25873	0.27145	0.63424	0.5293	0.05165	0.08975	0.06538	0.67011	0.37759	0.1134	0.26917	0.1629	0.14446	0.38759	0.28911	0.27003	0.43661	0.02193	0.0852	0.47315	0.33506	0.32597	0.14868	0.20837	0.04558	0.09647	0.04275	0.23785	0.0293	0.02581	0.08324	0.92422	0.97443	0.96076
chr22	28687961	C	T	Yes	ENST00000404276.6	missense_variant	15	c.1568G>A	p.Arg523His	Conflicting classifications of pathogenicity	MedGen:C3661900|MONDO:MONDO:0015356,MeSH:D009386,MedGen:C0027672,Orphanet:140162|MONDO:MONDO:0016419,MedGen:C0346153,OMIM:114480,Orphanet:227535	not provided|Hereditary cancer-predisposing syndrome|Familial cancer of breast	criteria provided, conflicting classifications	460810	rs948928965	0.24661	0.145	0.12183	0.087	0.05165	0.08975	0.0333	0.66652	0.03889	0.17691	0.28933	0.09878	0.04007	0.33526	0.19193	0.22528	0.42144	0.02063	0.07012	0.38912	0.28344	0.27372	0.01996	0.25688	0.02934	0.16644	0.02706	0.04834	0.02395	0.02274	0.08324	0.92422	0.97443	0.96076
chr22	28687962	G	A	Yes	ENST00000404276.6	missense_variant	15	c.1567C>T	p.Arg523Cys	Uncertain significance	.|MedGen:CN221562|MONDO:MONDO:0015356,MeSH:D009386,MedGen:C0027672,Orphanet:140162|MedGen:CN169374|MedGen:C3661900|MONDO:MONDO:0016419,MedGen:C0346153,OMIM:114480,Orphanet:227535	CHEK2-related condition|Breast and/or ovarian cancer|Hereditary cancer-predisposing syndrome|not specified|not provided|Familial cancer of breast	criteria provided, multiple submitters, no conflicts	141007	rs149501505	0.47745	0.43344	0.77913	0.57754	0.05165	0.22648	0.06538	0.67367	0.52938	0.25622	0.55898	0.62349	0.25436	0.71342	0.29403	.	0.77774	0.09001	0.07124	0.6227	0.42169	0.41388	0.18505	0.58094	0.32831	0.62748	0.13694	0.2619	0.30848	0.2741	0.11541	0.92422	0.97443	0.96076
chr22	28687962	G	C	Yes	ENST00000404276.6	missense_variant	15	c.1567C>G	p.Arg523Gly	Uncertain significance	MONDO:MONDO:0015356,MeSH:D009386,MedGen:C0027672,Orphanet:140162|MONDO:MONDO:0016419,MedGen:C0346153,OMIM:114480,Orphanet:227535	Hereditary cancer-predisposing syndrome|Familial cancer of breast	criteria provided, multiple submitters, no conflicts	142368	rs149501505	0.24564	0.25514	0.44777	0.41496	0.05165	0.22648	0.06538	0.66652	0.46337	0.18512	0.42743	0.50078	0.19017	0.58221	0.2102	0.21893	0.73733	0.02455	0.05407	0.50113	0.37195	0.36338	0.21572	0.38892	0.2219	0.32512	0.186	0.25355	0.19657	0.20796	0.11541	0.92422	0.97443	0.96076
chr22	28687962	G	T	Yes	ENST00000404276.6	missense_variant	15	c.1567C>A	p.Arg523Ser	Uncertain significance	MONDO:MONDO:0016419,MedGen:C0346153,OMIM:114480,Orphanet:227535	Familial cancer of breast	criteria provided, multiple submitters, no conflicts	584989	rs149501505	0.20306	0.17857	0.32608	0.32162	0.05165	0.22767	0.06538	0.65563	0.21644	0.17828	0.32424	0.45564	0.135	0.52391	0.16972	0.30387	0.72066	0.02243	0.058	0.38564	0.36364	0.35495	0.15815	0.37862	0.1976	0.23508	0.18202	0.25932	0.17571	0.19469	0.11541	0.92422	0.97443	0.96076
chr22	28687964	G	A	Yes	ENST00000404276.6	missense_variant	15	c.1565C>T	p.Pro522Leu							0.17069	0.30241	0.09854	0.06944	0.08529	0.2095	0.11182	0.66113	0.48523	0.13769	0.21266	0.46128	0.04788	0.45395	0.14661	0.18447	0.66166	0.0194	0.15475	0.54832	0.31029	0.30086	0.03619	0.34901	0.12483	0.17197	0.05479	0.11657	0.16308	0.16514	0.08239	0.92422	0.97443	0.96076
chr22	28687964	G	C	Yes	ENST00000404276.6	missense_variant	15	c.1565C>G	p.Pro522Arg							0.18691	0.30828	0.09854	0.087	0.08529	0.19238	0.17993	0.66474	0.41428	0.25867	0.28186	0.48326	0.0294	0.45655	0.16647	0.15556	0.59106	0.01973	0.16789	0.49197	0.33681	0.32772	0.04956	0.24114	0.11523	0.2349	0.10846	0.19364	0.10243	0.12493	0.08239	0.92422	0.97443	0.96076
chr22	28687964	G	T	Yes	ENST00000404276.6	missense_variant	15	c.1565C>A	p.Pro522His	Uncertain significance	MONDO:MONDO:0016419,MedGen:C0346153,OMIM:114480,Orphanet:227535	Familial cancer of breast	criteria provided, single submitter	2036435		0.35918	0.44501	0.49514	0.48765	0.08529	0.19072	0.17993	0.67187	0.41428	0.21839	0.37115	0.54064	0.07962	0.57142	0.11576	0.12076	0.74997	0.02049	0.15084	0.54006	0.31446	0.3051	0.16628	0.19673	0.15743	0.31142	0.09754	0.19497	0.19205	0.18306	0.08239	0.92422	0.97443	0.96076
chr22	28687965	G	A	Yes	ENST00000404276.6	missense_variant	15	c.1564C>T	p.Pro522Ser	Uncertain significance	MONDO:MONDO:0015356,MeSH:D009386,MedGen:C0027672,Orphanet:140162|MONDO:MONDO:0016419,MedGen:C0346153,OMIM:114480,Orphanet:227535	Hereditary cancer-predisposing syndrome|Familial cancer of breast	criteria provided, multiple submitters, no conflicts	1775335		0.10412	0.1	0.14184	0.087	0.08529	0.18612	0.17993	0.65931	0.27876	0.25006	0.25752	0.40168	0.01109	0.50169	0.10527	0.16457	0.45695	0.0194	0.12344	0.44727	0.30393	0.29443	0.00919	0.2742	0.13902	0.03287	0.14129	0.18663	0.06224	0.08322	0.0686	0.92422	0.97443	0.96076
chr22	28687965	G	C	Yes	ENST00000404276.6	missense_variant	15	c.1564C>G	p.Pro522Ala	Uncertain significance	MONDO:MONDO:0016419,MedGen:C0346153,OMIM:114480,Orphanet:227535	Familial cancer of breast	criteria provided, single submitter	2824906		0.12592	0.04155	0.14184	0.143	0.08529	0.18612	0.08828	0.65563	0.31778	0.23506	0.25561	0.37417	0.01191	0.36777	0.08068	0.20315	0.43057	0.01909	0.13891	0.47187	0.29036	0.28071	0.01002	0.24588	0.12337	0.00457	0.14004	0.16472	0.05547	0.07786	0.0686	0.92422	0.97443	0.96076
chr22	28687965	G	T	Yes	ENST00000404276.6	missense_variant	15	c.1564C>A	p.Pro522Thr							0.15047	0.2521	0.29111	0.28043	0.08529	0.18612	0.17993	0.66113	0.3698	0.24634	0.25656	0.40627	0.01846	0.55594	0.10527	0.19689	0.48316	0.02017	0.14012	0.4931	0.3096	0.30018	0.07447	0.45053	0.15086	0.07821	0.16067	0.1813	0.06768	0.08798	0.0686	0.92422	0.97443	0.96076
chr22	28687967	C	A	Yes	ENST00000404276.6	missense_variant	15	c.1562G>T	p.Arg521Leu	Uncertain significance	MONDO:MONDO:0015356,MeSH:D009386,MedGen:C0027672,Orphanet:140162|MONDO:MONDO:0016419,MedGen:C0346153,OMIM:114480,Orphanet:227535	Hereditary cancer-predisposing syndrome|Familial cancer of breast	criteria provided, multiple submitters, no conflicts	1498392		0.44694	0.7415	0.90584	0.75168	0.62929	0.81001	0.24501	0.67011	0.57435	0.74735	0.79853	0.77644	0.44463	0.83785	0.42578	0.27646	0.78034	0.0518	0.40787	0.71933	0.58944	0.58424	0.71038	0.64114	0.73847	0.86867	0.54389	0.52969	0.63991	0.63364	0.21546	0.92422	0.97443	0.96076
chr22	28687967	C	G	Yes	ENST00000404276.6	missense_variant	15	c.1562G>C	p.Arg521Pro	Uncertain significance	MedGen:CN517202	not provided	criteria provided, single submitter	2502814		0.72154	0.76473	0.90584	0.82059	0.62929	0.81001	0.24501	0.67543	0.62343	0.66873	0.80009	0.77846	0.54744	0.81404	0.56827	0.39807	0.80779	0.04027	0.41297	0.71736	0.63108	0.62648	0.70168	0.59062	0.78525	0.83555	0.55058	0.66743	0.64857	0.64048	0.21546	0.92422	0.97443	0.96076
chr22	28687967	C	T	Yes	ENST00000404276.6	missense_variant	15	c.1562G>A	p.Arg521Gln	Uncertain significance	.|MONDO:MONDO:0015356,MeSH:D009386,MedGen:C0027672,Orphanet:140162|MedGen:CN169374|MedGen:C3661900|MONDO:MONDO:0016419,MedGen:C0346153,OMIM:114480,Orphanet:227535	Predisposition to cancer|Hereditary cancer-predisposing syndrome|not specified|not provided|Familial cancer of breast	criteria provided, multiple submitters, no conflicts	185219	rs373959274	0.65419	0.66756	0.90584	0.78396	0.62929	0.81001	0.24501	0.66474	0.42001	0.50056	0.79772	0.77802	0.40652	0.86844	0.37187	0.24921	0.77915	0.16892	0.34095	0.70005	0.51788	0.51152	0.67666	0.71352	0.81888	0.99535	0.51968	0.50466	0.64316	0.63599	0.21546	0.92422	0.97443	0.96076
chr22	28687968	G	A	Yes	ENST00000404276.6	missense_variant	15	c.1561C>T	p.Arg521Trp	Uncertain significance	MedGen:C3661900|MONDO:MONDO:0015356,MeSH:D009386,MedGen:C0027672,Orphanet:140162|MedGen:CN169374|MedGen:CN221562|MONDO:MONDO:0016419,MedGen:C0346153,OMIM:114480,Orphanet:227535|MONDO:MONDO:0007254,MedGen:C0006142	not provided|Hereditary cancer-predisposing syndrome|not specified|Breast and/or ovarian cancer|Familial cancer of breast|Malignant tumor of breast	criteria provided, multiple submitters, no conflicts	140881	rs533475838	0.91255	0.83351	0.90584	0.92359	0.62929	0.81001	0.24501	0.6803	0.75935	0.79214	0.80395	0.78075	0.27361	0.85202	0.49236	0.2221	0.81702	0.0587	0.46362	0.87186	0.65744	0.65318	0.39714	0.77799	0.93994	0.96436	0.57286	0.67531	0.68174	0.68307	0.21546	0.92422	0.97443	0.96076
chr22	28687968	G	C	Yes	ENST00000404276.6	missense_variant	15	c.1561C>G	p.Arg521Gly	Uncertain significance	MONDO:MONDO:0016419,MedGen:C0346153,OMIM:114480,Orphanet:227535	Familial cancer of breast	criteria provided, single submitter	582316	rs533475838	0.7849	0.76473	0.90584	0.78936	0.62929	0.81001	0.24501	0.67367	0.70674	0.72477	0.5009	0.54108	0.40204	0.66881	0.4384	0.22845	0.75249	0.03099	0.37704	0.74568	0.61621	0.61141	0.76254	0.5868	0.90554	0.86003	0.60535	0.68877	0.51478	0.5422	0.21546	0.92422	0.97443	0.96076
chr22	28687969	C	A	Yes	ENST00000404276.6	missense_variant	15	c.1560G>T	p.Lys520Asn							0.65419	0.70582	0.90584	0.92359	0.48594	0.81001	0.24501	0.67367	0.52451	0.64137	0.38936	0.49447	0.38565	0.61577	0.29158	0.17218	0.76081	0.04528	0.53684	0.57614	0.43022	0.42253	0.5644	0.53896	0.49512	0.88728	0.41887	0.34355	0.4155	0.41781	0.1165	0.92422	0.97443	0.96076
chr22	28687969	C	G	Yes	ENST00000404276.6	missense_variant	15	c.1560G>C	p.Lys520Asn	Uncertain significance	MONDO:MONDO:0016419,MedGen:C0346153,OMIM:114480,Orphanet:227535	Familial cancer of breast	criteria provided, single submitter	1461612		0.65419	0.70582	0.90584	0.92359	0.48594	0.81001	0.24501	0.67367	0.52451	0.64137	0.38936	0.49447	0.3877	0.5963	0.29158	0.17218	0.76081	0.04528	0.53684	0.57614	0.43022	0.42255	0.5644	0.53896	0.49623	0.87928	0.42575	0.36754	0.4155	0.41781	0.1165	0.92422	0.97443	0.96076
chr22	28687970	T	A	Yes	ENST00000404276.6	missense_variant	15	c.1559A>T	p.Lys520Met							0.7849	0.79402	0.90584	0.92359	0.48594	0.81001	0.24501	0.68329	0.62008	0.63374	0.47878	0.51564	0.46279	0.69269	0.51265	0.23801	0.78018	0.1897	0.4642	0.75547	0.58541	0.58012	0.74296	0.55722	0.79709	0.66633	0.54342	0.54675	0.48642	0.51004	0.18064	0.92422	0.97443	0.96076
chr22	28687970	T	C	Yes	ENST00000404276.6	missense_variant	15	c.1559A>G	p.Lys520Arg							0.32769	0.3533	0.90584	0.86255	0.48594	0.81001	0.24501	0.66834	0.37178	0.56748	0.47878	0.51564	0.41424	0.59453	0.34456	0.18447	0.76158	0.14248	0.46254	0.50302	0.50799	0.50149	0.53516	0.56114	0.47136	0.84694	0.52629	0.55989	0.48642	0.51004	0.18064	0.92422	0.97443	0.96076
chr22	28687970	T	G	Yes	ENST00000404276.6	missense_variant	15	c.1559A>C	p.Lys520Thr							0.65419	0.69154	0.90584	0.92359	0.48594	0.81001	0.24501	0.67367	0.5792	0.60664	0.47878	0.51564	0.46558	0.69903	0.48754	0.34112	0.77387	0.11752	0.51885	0.71767	0.56272	0.55707	0.72334	0.60417	0.73586	0.88283	0.54927	0.54439	0.48642	0.51004	0.18064	0.92422	0.97443	0.96076
chr22	28687971	T	A	Yes	ENST00000404276.6	stop_gained	15	c.1558A>T	p.Lys520Ter							.	.	.	.	0.48594	0.81001	.	.	.	0.84922	.	.	.	.	.	.	.	.	.	.	0.96804	0.9675	0.98115	.	0.9827	0.68264	0.54262	0.23382	0.80579	0.72608	0.18064	0.92422	0.97443	0.96076
chr22	28687971	T	C	Yes	ENST00000404276.6	missense_variant	15	c.1558A>G	p.Lys520Glu	Uncertain significance	MONDO:MONDO:0016419,MedGen:C0346153,OMIM:114480,Orphanet:227535	Familial cancer of breast	criteria provided, single submitter	2824175		0.63226	0.66756	0.90584	0.86255	0.48594	0.81001	0.24501	0.66113	0.46503	0.66787	0.75625	0.76436	0.50474	0.8467	0.42212	0.19223	0.7586	0.15165	0.51218	0.53987	0.56906	0.56351	0.61703	0.52486	0.75395	0.91112	0.5255	0.55253	0.61431	0.61848	0.18064	0.92422	0.97443	0.96076
chr22	28687971	T	G	Yes	ENST00000404276.6	missense_variant	15	c.1558A>C	p.Lys520Gln	Uncertain significance	MONDO:MONDO:0015356,MeSH:D009386,MedGen:C0027672,Orphanet:140162|MONDO:MONDO:0016419,MedGen:C0346153,OMIM:114480,Orphanet:227535	Hereditary cancer-predisposing syndrome|Familial cancer of breast	criteria provided, multiple submitters, no conflicts	479591	rs1555911613	0.47745	0.61642	0.90584	0.92359	0.48594	0.81001	0.24501	0.66652	0.45222	0.60241	0.76472	0.76596	0.48822	0.83542	0.34239	0.15109	0.75802	0.17183	0.47832	0.52096	0.52087	0.51455	0.56342	0.58827	0.69796	0.5341	0.54845	0.5576	0.61239	0.61777	0.18064	0.92422	0.97443	0.96076
chr22	28687973	C	A	Yes	ENST00000404276.6	missense_variant	15	c.1556G>T	p.Arg519Leu	Conflicting classifications of pathogenicity	.|.|MedGen:C1333600|MedGen:CN221562|MedGen:C1836482,OMIM:609265,Orphanet:524|MONDO:MONDO:0016419,MedGen:C0346153,OMIM:114480,Orphanet:227535|MONDO:MONDO:0002629,MedGen:C0585442,OMIM:259500,Orphanet:668|Human Phenotype Ontology:HP:0012125,MONDO:MONDO:0008315,MedGen:C0376358,OMIM:176807,Orphanet:1331|MONDO:MONDO:0015356,MeSH:D009386,MedGen:C0027672,Orphanet:140162|MedGen:CN169374|MedGen:C3661900|MO…	CHEK2-related condition|Predisposition to cancer|Hereditary cancer|Breast and/or ovarian cancer|Li-Fraumeni syndrome 2|Familial cancer of breast|Bone osteosarcoma|Malignant tumor of prostate|Hereditary cancer-predisposing syndrome|not specified|not provided|Malignant tumor of breast	criteria provided, conflicting classifications	128066	rs587780180	0.65419	0.5664	0.49025	0.49095	0.36208	0.81001	0.22405	0.66474	0.61722	0.48504	0.54891	0.56526	0.03291	0.74409	0.18881	0.18139	0.67657	0.04778	0.14148	0.71536	0.37555	0.36702	0.0729	0.38363	0.25985	0.56792	0.26138	0.32808	0.22304	0.21896	0.07826	0.92422	0.97443	0.96076
chr22	28687973	C	G	Yes	ENST00000404276.6	missense_variant	15	c.1556G>C	p.Arg519Pro							0.45039	0.63109	0.59353	0.631	0.36208	0.81001	0.22405	0.66834	0.56466	0.56489	0.6232	0.64773	0.27229	0.74054	0.32008	0.254	0.76258	0.14834	0.14606	0.71609	0.44447	0.43702	0.49831	0.52137	0.26622	0.74873	0.26454	0.46521	0.24074	0.22889	0.07826	0.92422	0.97443	0.96076
chr22	28687973	C	T	Yes	ENST00000404276.6	missense_variant	15	c.1556G>A	p.Arg519Gln	Uncertain significance	MedGen:C3661900|MedGen:CN169374|MONDO:MONDO:0015356,MeSH:D009386,MedGen:C0027672,Orphanet:140162|MONDO:MONDO:0016419,MedGen:C0346153,OMIM:114480,Orphanet:227535	not provided|not specified|Hereditary cancer-predisposing syndrome|Familial cancer of breast	criteria provided, multiple submitters, no conflicts	128065	rs587780180	0.34444	0.34124	0.37518	0.3018	0.36208	0.81001	0.14455	0.65563	0.34397	0.23884	0.04839	0.3927	0.05154	0.61292	0.07022	0.14371	0.62219	0.02193	0.09324	0.51393	0.29257	0.28294	0.1568	0.44648	0.20655	0.67973	0.17683	0.18569	0.15473	0.17685	0.07826	0.92422	0.97443	0.96076
chr22	28687974	G	A	Yes	ENST00000404276.6	stop_gained	15	c.1555C>T	p.Arg519Ter	Pathogenic/Likely pathogenic	MedGen:CN221562|Human Phenotype Ontology:HP:0012126,MONDO:MONDO:0001056,MeSH:D013274,MedGen:C0024623,OMIM:613659|MONDO:MONDO:0015356,MeSH:D009386,MedGen:C0027672,Orphanet:140162|MedGen:C3661900|MONDO:MONDO:0003582,MeSH:D061325,MedGen:C0677776,Orphanet:145|MedGen:C1836482,OMIM:609265,Orphanet:524|MedGen:CN068920|MONDO:MONDO:0016419,MedGen:C0346153,OMIM:114480,Orphanet:227535	Breast and/or ovarian cancer|Gastric cancer|Hereditary cancer-predisposing syndrome|not provided|Hereditary breast ovarian cancer syndrome|Li-Fraumeni syndrome 2|Breast and colorectal cancer, susceptibility to|Familial cancer of breast	criteria provided, multiple submitters, no conflicts	128064	rs200432447	.	.	.	.	0.36208	0.81001	.	.	.	0.78641	.	.	.	.	.	.	.	.	.	.	0.96164	0.96104	.	.	0.98154	0.81283	0.34321	0.32434	0.76479	0.67233	0.11036	0.92422	0.97443	0.96076
chr22	28687974	G	C	Yes	ENST00000404276.6	missense_variant	15	c.1555C>G	p.Arg519Gly	Uncertain significance	MONDO:MONDO:0016419,MedGen:C0346153,OMIM:114480,Orphanet:227535|MONDO:MONDO:0015356,MeSH:D009386,MedGen:C0027672,Orphanet:140162	Familial cancer of breast|Hereditary cancer-predisposing syndrome	criteria provided, multiple submitters, no conflicts	1709639	rs200432447	0.68238	0.61642	0.19245	0.20508	0.36208	0.81001	0.22405	0.66652	0.54864	0.45992	0.57044	0.54985	0.25421	0.66978	0.15663	.	0.73661	0.02427	0.11694	0.61277	0.46508	0.45794	0.49079	0.33277	0.51346	0.61847	0.3599	0.40349	0.32931	0.37503	0.11036	0.92422	0.97443	0.96076
chr22	28687975	A	C	Yes	ENST00000404276.6	missense_variant	15	c.1554T>G	p.Ser518Arg							0.27904	0.15305	0.23653	0.27432	0.33547	0.81001	0.22405	0.66294	0.29525	0.55713	0.07821	0.3839	0.29635	0.44515	0.27398	0.26202	0.74405	0.0384	0.41427	0.46189	0.48967	0.48289	0.23617	0.51273	0.2998	0.42156	0.29887	0.34845	0.34002	0.33288	0.06707	0.92422	0.97443	0.96076
chr22	28687975	A	T	Yes	ENST00000404276.6	missense_variant	15	c.1554T>A	p.Ser518Arg							0.27904	0.15305	0.23653	0.27432	0.33547	0.81001	0.22405	0.66294	0.29525	0.55713	0.07821	0.3839	0.32182	0.44583	0.27398	0.26202	0.74405	0.0384	0.41427	0.46189	0.48967	0.48289	0.33697	0.51273	0.29552	0.41849	0.30285	0.34089	0.34002	0.33288	0.06707	0.92422	0.97443	0.96076
chr22	28687976	C	A	Yes	ENST00000404276.6	missense_variant	15	c.1553G>T	p.Ser518Ile							0.36509	0.35455	0.23521	0.27432	0.33547	0.81001	0.22405	0.67187	0.43149	0.59732	0.46805	0.515	0.41694	0.43071	0.43123	0.20788	0.75694	0.02218	0.38629	0.67078	0.52167	0.51535	0.4521	0.34901	0.40726	0.32887	0.40239	0.38889	0.47594	0.50137	0.21546	0.92422	0.97443	0.96076
chr22	28687976	C	G	Yes	ENST00000404276.6	missense_variant	15	c.1553G>C	p.Ser518Thr							0.29158	0.16328	0.20614	0.21085	0.33547	0.81001	0.14455	0.66294	0.21003	0.46555	0.41228	0.47362	0.31745	0.3238	0.07369	0.11936	0.74975	0.01965	0.37197	0.42557	0.41749	0.40963	0.2652	0.26482	0.33953	0.22111	0.44586	0.43039	0.45871	0.4884	0.21546	0.92422	0.97443	0.96076
chr22	28687976	C	T	Yes	ENST00000404276.6	missense_variant	15	c.1553G>A	p.Ser518Asn	Uncertain significance	MONDO:MONDO:0016419,MedGen:C0346153,OMIM:114480,Orphanet:227535	Familial cancer of breast	criteria provided, single submitter	2698084		0.46513	0.23707	0.43069	0.43381	0.33547	0.81001	0.22405	0.66294	0.16799	0.46462	0.46805	0.515	0.35712	0.3946	0.10527	0.10705	0.75209	0.04231	0.40435	0.50015	0.33601	0.32692	0.38024	0.45757	0.368	0.54043	0.41832	0.39507	0.47594	0.50137	0.21546	0.92422	0.97443	0.96076
chr22	28687977	T	A	Yes	ENST00000404276.6	missense_variant	15	c.1552A>T	p.Ser518Cys	Uncertain significance	MONDO:MONDO:0015356,MeSH:D009386,MedGen:C0027672,Orphanet:140162	Hereditary cancer-predisposing syndrome	criteria provided, single submitter	491607	rs753560465	0.44694	0.46862	0.67487	0.60472	0.33547	0.81001	0.22405	0.67712	0.42384	0.57946	0.67726	0.6466	0.41866	0.56198	0.26621	0.19223	0.76748	0.13187	0.37444	0.75393	0.48917	0.48237	0.49693	0.47811	0.50711	0.41386	0.42334	0.40686	0.51688	0.51561	0.16	0.92422	0.97443	0.96076
chr22	28687977	T	C	Yes	ENST00000404276.6	missense_variant	15	c.1552A>G	p.Ser518Gly	Uncertain significance	MONDO:MONDO:0015356,MeSH:D009386,MedGen:C0027672,Orphanet:140162|MONDO:MONDO:0016419,MedGen:C0346153,OMIM:114480,Orphanet:227535|MedGen:C3661900	Hereditary cancer-predisposing syndrome|Familial cancer of breast|not provided	criteria provided, multiple submitters, no conflicts	581196	rs753560465	0.36912	0.34009	0.14184	0.143	0.33547	0.81001	0.14455	0.66834	0.35194	0.38232	0.44021	0.49764	0.25752	0.33731	0.21907	0.09517	0.71854	0.01881	0.33305	0.51181	0.45814	0.45089	0.30466	0.26965	0.26822	0.50873	0.38922	0.36054	0.2901	0.33792	0.16	0.92422	0.97443	0.96076
chr22	28687977	T	G	Yes	ENST00000404276.6	missense_variant	15	c.1552A>C	p.Ser518Arg	Uncertain significance	MONDO:MONDO:0015356,MeSH:D009386,MedGen:C0027672,Orphanet:140162|MONDO:MONDO:0016419,MedGen:C0346153,OMIM:114480,Orphanet:227535	Hereditary cancer-predisposing syndrome|Familial cancer of breast	criteria provided, multiple submitters, no conflicts	1432480	rs753560465	0.27904	0.15305	0.23653	0.27432	0.33547	0.81001	0.22405	0.66294	0.29525	0.55713	0.48846	0.51405	0.26107	0.47083	0.31313	0.26202	0.72935	0.0384	0.41427	0.46189	0.48972	0.48293	0.21677	0.51273	0.29866	0.49442	0.42944	0.40408	0.30375	0.34907	0.16	0.92422	0.97443	0.96076
chr22	28687979	G	A	Yes	ENST00000404276.6	missense_variant	15	c.1550C>T	p.Thr517Ile	Uncertain significance	.|MONDO:MONDO:0016419,MedGen:C0346153,OMIM:114480,Orphanet:227535	CHEK2-related condition|Familial cancer of breast	criteria provided, multiple submitters, no conflicts	1363087		0.41637	0.30143	0.4011	0.33681	0.30559	0.81001	0.22405	0.66474	0.25986	0.60579	0.41648	0.43524	0.24761	0.36469	0.45073	0.06955	0.72811	0.02421	0.41032	0.46212	0.52089	0.51459	0.37133	0.53103	0.34124	0.51858	0.30012	0.36367	0.27912	0.31958	0.19113	0.92422	0.97443	0.96076
chr22	28687979	G	C	Yes	ENST00000404276.6	missense_variant	15	c.1550C>G	p.Thr517Ser	Uncertain significance	MONDO:MONDO:0015356,MeSH:D009386,MedGen:C0027672,Orphanet:140162	Hereditary cancer-predisposing syndrome	criteria provided, single submitter	479593	rs1555911629	0.21385	0.26969	0.3533	0.33681	0.30559	0.81001	0.22405	0.65378	0.23372	0.38746	0.54587	0.4528	0.12917	0.44242	0.0877	0.04746	0.6792	0.01945	0.30566	0.40773	0.43173	0.42408	0.28359	0.29555	0.29739	0.4118	0.27054	0.35833	0.2645	0.30836	0.19113	0.92422	0.97443	0.96076
chr22	28687979	G	T	Yes	ENST00000404276.6	missense_variant	15	c.1550C>A	p.Thr517Asn							0.4691	0.57104	0.65571	0.59197	0.30559	0.81001	0.22405	0.66294	0.30555	0.51137	0.59536	0.62575	0.26674	0.44492	0.09474	0.03747	0.73025	0.04925	0.36575	0.4674	0.41358	0.40566	0.44975	0.51512	0.39457	0.44123	0.30726	0.36978	0.34374	0.3652	0.19113	0.92422	0.97443	0.96076
chr22	28687980	T	A	Yes	ENST00000404276.6	missense_variant	15	c.1549A>T	p.Thr517Ser	Uncertain significance	MONDO:MONDO:0015356,MeSH:D009386,MedGen:C0027672,Orphanet:140162|MONDO:MONDO:0016419,MedGen:C0346153,OMIM:114480,Orphanet:227535	Hereditary cancer-predisposing syndrome|Familial cancer of breast	criteria provided, multiple submitters, no conflicts	479537	rs1555911631	0.21385	0.26969	0.3533	0.33681	0.30559	0.81001	0.22405	0.65378	0.23372	0.38746	0.16681	0.42293	0.08147	0.42253	0.16972	0.04746	0.61114	0.01945	0.30566	0.40773	0.42911	0.42143	0.24566	0.29555	0.26715	0.33906	0.29996	0.33454	0.21379	0.25619	0.10184	0.92422	0.97443	0.96076
chr22	28687980	T	C	Yes	ENST00000404276.6	missense_variant	15	c.1549A>G	p.Thr517Ala	Uncertain significance	MONDO:MONDO:0016419,MedGen:C0346153,OMIM:114480,Orphanet:227535|MONDO:MONDO:0015356,MeSH:D009386,MedGen:C0027672,Orphanet:140162	Familial cancer of breast|Hereditary cancer-predisposing syndrome	criteria provided, multiple submitters, no conflicts	1052881		0.37326	0.34596	0.3077	0.25434	0.30559	0.81001	0.14455	0.65192	0.27463	0.51048	0.14875	0.41187	0.102	0.42769	0.16972	0.04187	0.59789	0.01996	0.29472	0.43094	0.42483	0.41708	0.26137	0.30359	0.3048	0.34357	0.27406	0.26042	0.19969	0.24606	0.10184	0.92422	0.97443	0.96076
chr22	28687980	T	G	Yes	ENST00000404276.6	missense_variant	15	c.1549A>C	p.Thr517Pro							0.56456	0.40426	0.7322	0.61524	0.30559	0.81001	0.22405	0.66834	0.3854	0.52029	0.57599	0.61296	0.29428	0.55587	0.545	0.11522	0.6987	0.02356	0.29938	0.55607	0.54024	0.53422	0.47152	0.26349	0.31708	0.56858	0.30357	0.45828	0.26326	0.29145	0.10184	0.92422	0.97443	0.96076
chr22	28687982	G	A	Yes	ENST00000404276.6	missense_variant	15	c.1547C>T	p.Ser516Phe	Uncertain significance	MONDO:MONDO:0016419,MedGen:C0346153,OMIM:114480,Orphanet:227535	Familial cancer of breast	criteria provided, single submitter	1474867		0.72154	0.4939	0.62824	0.55225	0.10902	0.81001	0.24501	0.67011	0.51968	0.52563	0.60624	0.62955	0.33442	0.73707	0.49396	0.1783	0.71059	0.07091	0.3609	0.71154	0.54178	0.53579	0.48143	0.57909	0.63012	0.81773	0.27245	0.32769	0.4366	0.41742	0.11609	0.92422	0.97443	0.96076
chr22	28687982	G	C	Yes	ENST00000404276.6	missense_variant	15	c.1547C>G	p.Ser516Cys	Uncertain significance	MONDO:MONDO:0015356,MeSH:D009386,MedGen:C0027672,Orphanet:140162|MONDO:MONDO:0016419,MedGen:C0346153,OMIM:114480,Orphanet:227535	Hereditary cancer-predisposing syndrome|Familial cancer of breast	criteria provided, multiple submitters, no conflicts	819476	rs1601698243	0.72154	0.39799	0.77913	0.65394	0.10902	0.81001	0.24501	0.67367	0.33998	0.57006	0.64801	0.67777	0.30213	0.70575	0.38789	0.17677	0.76051	0.13187	0.33759	0.68344	0.51616	0.50975	0.42579	0.46793	0.6289	0.41734	0.27736	0.33557	0.48193	0.45154	0.11609	0.92422	0.97443	0.96076
chr22	28687982	G	T	Yes	ENST00000404276.6	missense_variant	15	c.1547C>A	p.Ser516Tyr							0.72154	0.50514	0.68779	0.60472	0.10902	0.81001	0.24501	0.67011	0.50666	0.57177	0.67107	0.69699	0.35918	0.7466	0.48592	0.23642	0.71483	0.08952	0.38863	0.62357	0.5295	0.52332	0.48214	0.54193	0.6179	0.6467	0.26066	0.32769	0.46904	0.44187	0.11609	0.92422	0.97443	0.96076
chr22	28687983	A	C	Yes	ENST00000404276.6	missense_variant	15	c.1546T>G	p.Ser516Ala							0.31987	0.06881	0.28858	0.25828	0.10902	0.81001	0.24501	0.65006	0.1867	0.49783	0.18951	0.47874	0.09258	0.51792	0.1533	0.04843	0.61036	0.01841	0.32785	0.42706	0.37814	0.36967	0.15286	0.18049	0.26338	0.24797	0.25036	0.30089	0.20715	0.24698	0.09989	0.92422	0.97443	0.96076
chr22	28687983	A	G	Yes	ENST00000404276.6	missense_variant	15	c.1546T>C	p.Ser516Pro	Uncertain significance	MONDO:MONDO:0016419,MedGen:C0346153,OMIM:114480,Orphanet:227535	Familial cancer of breast	criteria provided, single submitter	2823686		0.48186	0.1834	0.59675	0.54635	0.10902	0.81001	0.24501	0.66834	0.37955	0.58798	0.4694	0.59271	0.20508	0.60723	0.32689	0.15556	0.71625	0.06713	0.34835	0.4597	0.50031	0.49365	0.36093	0.28166	0.30968	0.2983	0.22982	0.4121	0.29041	0.30312	0.09989	0.92422	0.97443	0.96076
chr22	28687983	A	T	Yes	ENST00000404276.6	missense_variant	15	c.1546T>A	p.Ser516Thr							0.2852	0.12002	0.3333	0.25828	0.10902	0.81001	0.24501	0.65563	0.18459	0.34874	0.15045	0.44148	0.09947	0.55213	0.19193	0.02508	0.61726	0.01915	0.34692	0.43443	0.37567	0.36718	0.17651	0.2449	0.25697	0.17898	0.22745	0.31325	0.211	0.25186	0.09989	0.92422	0.97443	0.96076
chr22	28687985	G	A	Yes	ENST00000404276.6	missense_variant	15	c.1544C>T	p.Pro515Leu	Uncertain significance	MONDO:MONDO:0016419,MedGen:C0346153,OMIM:114480,Orphanet:227535	Familial cancer of breast	criteria provided, single submitter	1035606		0.65419	0.29843	0.2319	0.22131	0.294	0.81001	0.12951	0.66834	0.43717	0.36043	0.4138	0.45508	0.25216	0.52415	0.11924	0.07774	0.7193	0.02133	0.24709	0.71262	0.46354	0.45637	0.30791	0.37774	0.67311	0.48327	0.39053	0.48243	0.32935	0.39071	0.10775	0.92422	0.97443	0.96076
chr22	28687985	G	C	Yes	ENST00000404276.6	missense_variant	15	c.1544C>G	p.Pro515Arg							0.65419	0.33442	0.52768	0.47904	0.294	0.81001	0.20218	0.66474	0.50175	0.50056	0.41263	0.51165	0.30216	0.53731	0.07369	0.15705	0.7401	0.03129	0.24035	0.71417	0.46962	0.46254	0.36032	0.38803	0.66783	0.74219	0.46916	0.52463	0.4189	0.45549	0.10775	0.92422	0.97443	0.96076
chr22	28687985	G	T	Yes	ENST00000404276.6	missense_variant	15	c.1544C>A	p.Pro515His							0.72154	0.4939	0.77913	0.6334	0.294	0.81001	0.20218	0.67367	0.54382	0.50688	0.64614	0.63501	0.38402	0.70031	0.29647	0.05544	0.7636	0.16609	0.23792	0.73663	0.4714	0.46435	0.47384	0.32279	0.89104	0.71892	0.46013	0.5144	0.57343	0.59069	0.10775	0.92422	0.97443	0.96076
chr22	28687986	G	A	Yes	ENST00000404276.6	missense_variant	15	c.1543C>T	p.Pro515Ser							0.61437	0.22426	0.36006	0.34292	0.294	0.81001	0.12951	0.65931	0.38345	0.3237	0.17802	0.3958	0.20265	0.51182	0.04649	0.02647	0.69394	0.02063	0.19993	0.56966	0.35389	0.34506	0.20928	0.28269	0.24685	0.50231	0.31587	0.38515	0.27193	0.3091	0.08159	0.92422	0.97443	0.96076
chr22	28687986	G	C	Yes	ENST00000404276.6	missense_variant	15	c.1543C>G	p.Pro515Ala							0.59928	0.23776	0.20732	0.19653	0.294	0.81001	0.20218	0.65747	0.41618	0.3336	0.08205	0.39344	0.30961	0.50355	0.06676	0.0607	0.73984	0.01977	0.1963	0.58153	0.37595	0.36743	0.17792	0.27384	0.2108	0.31632	0.34404	0.36904	0.5206	0.49056	0.08159	0.92422	0.97443	0.96076
chr22	28687986	G	T	Yes	ENST00000404276.6	missense_variant	15	c.1543C>A	p.Pro515Thr	Uncertain significance	MONDO:MONDO:0015356,MeSH:D009386,MedGen:C0027672,Orphanet:140162|MONDO:MONDO:0016419,MedGen:C0346153,OMIM:114480,Orphanet:227535	Hereditary cancer-predisposing syndrome|Familial cancer of breast	criteria provided, multiple submitters, no conflicts	630769	rs1399879170	0.46129	0.19782	0.30213	0.25995	0.294	0.81001	0.12951	0.66294	0.38734	0.29889	0.08205	0.39344	0.30516	0.41574	0.07718	0.03577	0.75408	0.05097	0.22966	0.58148	0.38284	0.37444	0.14634	0.4262	0.28623	0.26434	0.33796	0.40101	0.5206	0.49056	0.08159	0.92422	0.97443	0.96076
chr22	28687987	C	A		ENST00000404276.6	splice_site_variant	15	c.1543-1G>T		Likely pathogenic	MONDO:MONDO:0016419,MedGen:C0346153,OMIM:114480,Orphanet:227535	Familial cancer of breast	criteria provided, single submitter	2584134		.	.	.	.	.	0.81001	.	.	.	.	.	.	.	.	.	.	.	.	.	.	0.88675	0.88531	.	.	0.95647	0.63597	0.5522	.	0.95744	0.91656	0.21546	0.05557	0.05746	0.04857
chr22	28687987	C	G		ENST00000404276.6	splice_site_variant	15	c.1543-1G>C		Likely pathogenic	MONDO:MONDO:0016419,MedGen:C0346153,OMIM:114480,Orphanet:227535	Familial cancer of breast	criteria provided, single submitter	1373986		.	.	.	.	.	0.81001	.	.	.	.	.	.	.	.	.	.	.	.	.	.	0.87974	0.87821	.	.	0.95483	0.63263	0.55892	.	0.95744	0.91656	0.21546	0.05557	0.05746	0.04857
chr22	28687987	C	T		ENST00000404276.6	splice_site_variant	15	c.1543-1G>A		Likely pathogenic	MONDO:MONDO:0016419,MedGen:C0346153,OMIM:114480,Orphanet:227535	Familial cancer of breast	criteria provided, multiple submitters, no conflicts	836113		.	.	.	.	.	0.81001	.	.	.	.	.	.	.	.	.	.	.	.	.	.	0.88675	0.88531	.	.	0.95374	0.63501	0.52779	.	0.95744	0.91656	0.21546	0.05557	0.05746	0.04857
chr22	28687988	T	A		ENST00000404276.6	splice_site_variant	15	c.1543-2A>T								.	.	.	.	.	0.81001	.	.	.	.	.	.	.	.	.	.	.	.	.	.	0.87197	0.8703	.	.	0.95794	0.53249	0.54305	.	0.93855	0.87752	0.18064	0.03765	0.03286	0.04857
chr22	28687988	T	C		ENST00000404276.6	splice_site_variant	15	c.1543-2A>G		Likely pathogenic	MONDO:MONDO:0016419,MedGen:C0346153,OMIM:114480,Orphanet:227535	Familial cancer of breast	criteria provided, single submitter	2100380		.	.	.	.	.	0.81001	.	.	.	.	.	.	.	.	.	.	.	.	.	.	0.8247	0.82243	.	.	0.95321	0.51668	0.52594	.	0.93855	0.87752	0.18064	0.03765	0.03286	0.04857
chr22	28687988	T	G		ENST00000404276.6	splice_site_variant	15	c.1543-2A>C		Likely pathogenic	MONDO:MONDO:0015356,MeSH:D009386,MedGen:C0027672,Orphanet:140162|MONDO:MONDO:0016419,MedGen:C0346153,OMIM:114480,Orphanet:227535	Hereditary cancer-predisposing syndrome|Familial cancer of breast	criteria provided, multiple submitters, no conflicts	819509	rs1160973224	.	.	.	.	.	0.81001	.	.	.	.	.	.	.	.	.	.	.	.	.	.	0.8566	0.85473	.	.	0.95701	0.521	0.54889	.	0.93855	0.87752	0.18064	0.03765	0.03286	0.04857
chr22	28689133	A	C		ENST00000404276.6	splice_site_variant	15	c.1542+2T>G								.	.	.	.	.	0.81001	.	.	.	.	.	.	.	.	.	.	.	.	.	.	0.30365	0.29414	.	.	0.69407	0.07012	0.61259	.	0.59979	0.48189	0.1014	0.03765	0.03792	0.03266
chr22	28689133	A	G		ENST00000404276.6	splice_site_variant	15	c.1542+2T>C								.	.	.	.	.	0.81001	.	.	.	.	.	.	.	.	.	.	.	.	.	.	0.34798	0.33905	.	.	0.59904	0.07161	0.48461	.	0.59979	0.48189	0.1014	0.03765	0.03792	0.03266
chr22	28689133	A	T		ENST00000404276.6	splice_site_variant	15	c.1542+2T>A								.	.	.	.	.	0.81001	.	.	.	.	.	.	.	.	.	.	.	.	.	.	0.31274	0.30335	.	.	0.6994	0.06709	0.60513	.	0.59979	0.48189	0.1014	0.03765	0.03792	0.03266
chr22	28689134	C	A		ENST00000404276.6	splice_site_variant	15	c.1542+1G>T								.	.	.	.	.	0.81001	.	.	.	.	.	.	.	.	.	.	.	.	.	.	0.69088	0.68694	.	.	0.90959	0.27917	0.58944	.	0.84739	0.72045	0.14649	0.03765	0.03792	0.03266
chr22	28689134	C	G		ENST00000404276.6	splice_site_variant	15	c.1542+1G>C								.	.	.	.	.	0.81001	.	.	.	.	.	.	.	.	.	.	.	.	.	.	0.64631	0.64191	.	.	0.87654	0.27762	0.49355	.	0.84739	0.72045	0.14649	0.03765	0.03792	0.03266
chr22	28689134	C	T		ENST00000404276.6	splice_site_variant	15	c.1542+1G>A		Pathogenic	MONDO:MONDO:0016419,MedGen:C0346153,OMIM:114480,Orphanet:227535	Familial cancer of breast	criteria provided, single submitter	2034586		.	.	.	.	.	0.81001	.	.	.	.	.	.	.	.	.	.	.	.	.	.	0.67397	0.66988	.	.	0.84876	0.27899	0.56193	.	0.84739	0.72045	0.14649	0.03765	0.03792	0.03266
chr22	28689135	C	A	Yes	ENST00000404276.6	missense_variant	14	c.1542G>T	p.Gln514His	Uncertain significance	MONDO:MONDO:0015356,MeSH:D009386,MedGen:C0027672,Orphanet:140162|MedGen:C3661900|MONDO:MONDO:0016419,MedGen:C0346153,OMIM:114480,Orphanet:227535	Hereditary cancer-predisposing syndrome|not provided|Familial cancer of breast	criteria provided, multiple submitters, no conflicts	410014	rs747797219	0.46513	0.34596	0.65571	0.60272	0.20074	0.81001	0.24501	0.67011	0.27259	0.49237	0.47993	0.54108	0.5065	0.751	0.30843	0.08257	0.81184	0.14047	0.3021	0.55736	0.46271	0.45553	0.44426	0.36851	0.95225	0.68919	0.71376	0.74402	0.64426	0.63692	0.29537	0.92422	0.7944	0.96076
chr22	28689135	C	G	Yes	ENST00000404276.6	missense_variant	14	c.1542G>C	p.Gln514His	Uncertain significance	MedGen:C3661900|MONDO:MONDO:0015356,MeSH:D009386,MedGen:C0027672,Orphanet:140162|MONDO:MONDO:0016419,MedGen:C0346153,OMIM:114480,Orphanet:227535	not provided|Hereditary cancer-predisposing syndrome|Familial cancer of breast	criteria provided, multiple submitters, no conflicts	410051	rs747797219	0.46513	0.34596	0.65571	0.60272	0.20074	0.81001	0.24501	0.67011	0.27259	0.49237	0.47993	0.54108	0.51588	0.74876	0.30843	0.08257	0.81184	0.14047	0.3021	0.55736	0.46271	0.45553	0.49992	0.36851	0.95217	0.70398	0.71904	0.75259	0.64426	0.63692	0.29537	0.92422	0.7944	0.96076
chr22	28689136	T	A	Yes	ENST00000404276.6	missense_variant	14	c.1541A>T	p.Gln514Leu							0.29288	0.19599	0.36312	0.29521	0.20074	0.81001	0.24501	0.66652	0.20791	0.41459	0.35413	0.43907	0.37633	0.64181	0.44019	0.16305	0.79258	0.01931	0.26265	0.47794	0.50168	0.49505	0.3065	0.20917	0.65585	0.1748	0.35607	0.38765	0.58784	0.57043	0.13884	0.92422	0.7944	0.96076
chr22	28689136	T	C	Yes	ENST00000404276.6	missense_variant	14	c.1541A>G	p.Gln514Arg							0.34621	0.13792	0.41203	0.37	0.20074	0.81001	0.24501	0.65747	0.2186	0.54496	0.35413	0.43907	0.43989	0.62555	0.28911	0.09517	0.80522	0.07235	0.2999	0.4207	0.44111	0.4336	0.36929	0.30746	0.63073	0.15852	0.50663	0.53827	0.58784	0.57043	0.13884	0.92422	0.7944	0.96076
chr22	28689136	T	G	Yes	ENST00000404276.6	missense_variant	14	c.1541A>C	p.Gln514Pro							0.30375	0.2068	0.57829	0.5097	0.20074	0.81001	0.24501	0.66834	0.09135	0.61002	0.35413	0.43907	0.52351	0.60425	0.60924	0.23323	0.81805	0.09381	0.28953	0.3557	0.54142	0.53544	0.35	0.35642	0.63036	0.10334	0.52122	0.65259	0.58784	0.57043	0.13884	0.92422	0.7944	0.96076
chr22	28689137	G	A	Yes	ENST00000404276.6	stop_gained	14	c.1540C>T	p.Gln514Ter	Pathogenic/Likely pathogenic	MONDO:MONDO:0016419,MedGen:C0346153,OMIM:114480,Orphanet:227535|MONDO:MONDO:0015356,MeSH:D009386,MedGen:C0027672,Orphanet:140162	Familial cancer of breast|Hereditary cancer-predisposing syndrome	criteria provided, multiple submitters, no conflicts	1774842		.	.	.	.	0.20074	0.81001	.	.	.	0.83678	.	.	.	.	.	.	.	.	.	.	0.95112	0.95039	.	.	0.98435	0.46836	0.49403	0.49711	0.62103	0.5145	0.10919	0.92422	0.7944	0.96076
chr22	28689137	G	C	Yes	ENST00000404276.6	missense_variant	14	c.1540C>G	p.Gln514Glu							0.15613	0.01155	0.40146	0.33328	0.20074	0.81001	0.24501	0.6463	0.17624	0.4758	0.43695	0.43277	0.24446	0.61745	0.29647	0.15855	0.70189	0.02158	0.2782	0.38336	0.35494	0.34613	0.2109	0.27173	0.20572	0.00447	0.50502	0.49797	0.19042	0.23567	0.10919	0.92422	0.7944	0.96076
chr22	28689137	G	T	Yes	ENST00000404276.6	missense_variant	14	c.1540C>A	p.Gln514Lys							0.1741	0.03886	0.32311	0.30313	0.20074	0.81001	0.24501	0.65006	0.14782	0.53884	0.37571	0.45299	0.22813	0.64005	0.32008	0.13354	0.70529	0.05065	0.30634	0.40791	0.4131	0.40519	0.24048	0.28166	0.20489	0.01678	0.3739	0.44403	0.18423	0.2316	0.10919	0.92422	0.7944	0.96076
chr22	28689139	G	A	Yes	ENST00000404276.6	missense_variant	14	c.1538C>T	p.Ala513Val	Uncertain significance	MONDO:MONDO:0016419,MedGen:C0346153,OMIM:114480,Orphanet:227535|MONDO:MONDO:0015356,MeSH:D009386,MedGen:C0027672,Orphanet:140162	Familial cancer of breast|Hereditary cancer-predisposing syndrome	criteria provided, multiple submitters, no conflicts	1774755		0.34982	0.20944	0.23586	0.19653	0.05472	0.08975	0.17993	0.67011	0.18877	0.23884	0.25304	0.18783	0.17447	0.37889	0.38592	0.07655	0.63502	0.01983	0.13144	0.42321	0.32719	0.31798	0.04306	0.25884	0.12656	0.06743	0.11493	0.23974	0.11609	0.10055	0.0654	0.92422	0.7944	0.96076
chr22	28689139	G	C	Yes	ENST00000404276.6	missense_variant	14	c.1538C>G	p.Ala513Gly							0.37118	0.15988	0.35583	0.30674	0.05472	0.08975	0.11182	0.67543	0.24244	0.28146	0.25304	0.18783	0.16756	0.32127	0.27909	0.03833	0.63804	0.0194	0.1102	0.46653	0.28259	0.27286	0.12451	0.19755	0.12656	0.03651	0.12612	0.277	0.11609	0.10055	0.0654	0.92422	0.7944	0.96076
chr22	28689139	G	T	Yes	ENST00000404276.6	missense_variant	14	c.1538C>A	p.Ala513Asp	Uncertain significance	MONDO:MONDO:0015356,MeSH:D009386,MedGen:C0027672,Orphanet:140162	Hereditary cancer-predisposing syndrome	criteria provided, single submitter	2775062		0.25873	0.07267	0.13644	0.12133	0.05472	0.08975	0.17993	0.67187	0.15178	0.22742	0.25304	0.18783	0.14519	0.35052	0.37187	0.17065	0.58657	0.02262	0.16458	0.40406	0.33865	0.3296	0.00876	0.18406	0.1296	0.00774	0.09272	0.21607	0.11609	0.10055	0.0654	0.92422	0.7944	0.96076
chr22	28689140	C	A	Yes	ENST00000404276.6	missense_variant	14	c.1537G>T	p.Ala513Ser	Uncertain significance	MONDO:MONDO:0016419,MedGen:C0346153,OMIM:114480,Orphanet:227535	Familial cancer of breast	criteria provided, single submitter	2786349		0.20078	0.0509	0.23586	0.15521	0.05472	0.08975	0.17993	0.66113	0.08809	0.30118	0.27758	0.18451	0.13898	0.45008	0.21317	0.07894	0.62761	0.02366	0.09839	0.38989	0.28561	0.27592	0.05543	0.33779	0.04805	0.01094	0.12973	0.26981	0.13342	0.108	0.084	0.92422	0.7944	0.96076
chr22	28689140	C	G	Yes	ENST00000404276.6	missense_variant	14	c.1537G>C	p.Ala513Pro							0.41096	0.21947	0.31372	0.35644	0.05472	0.08975	0.17993	0.67543	0.03579	0.21319	0.27758	0.18451	0.23748	0.4493	0.35738	0.16457	0.67216	0.02133	0.14758	0.37028	0.36107	0.35232	0.04024	0.21248	0.07396	0.12191	0.091	0.37638	0.13342	0.108	0.084	0.92422	0.7944	0.96076
chr22	28689140	C	T	Yes	ENST00000404276.6	missense_variant	14	c.1537G>A	p.Ala513Thr	Uncertain significance	MONDO:MONDO:0016419,MedGen:C0346153,OMIM:114480,Orphanet:227535	Familial cancer of breast	criteria provided, single submitter	1000109		0.2708	0.08808	0.15535	0.12133	0.05472	0.08975	0.11182	0.66834	0.14978	0.15749	0.16236	0.41907	0.09258	0.60185	0.26358	0.06842	0.43236	0.01935	0.11545	0.41421	0.29447	0.28485	0.03026	0.24523	0.08757	0.02729	0.04231	0.12268	0.04984	0.05128	0.084	0.92422	0.7944	0.96076
chr22	28689142	A	C	Yes	ENST00000404276.6	missense_variant	14	c.1535T>G	p.Leu512Arg							0.12265	0.1775	0.28654	0.25678	0.25507	0.19072	0.06538	0.67874	0.20145	0.32701	0.23975	0.19478	0.22268	0.50755	0.29403	0.22369	0.36924	0.02488	0.1983	0.42458	0.42788	0.42019	0.13966	0.32905	0.31322	0.04841	0.14166	0.36133	0.16047	0.15999	0.09238	0.92422	0.7944	0.96076
chr22	28689142	A	G	Yes	ENST00000404276.6	missense_variant	14	c.1535T>C	p.Leu512Pro	Likely benign	MONDO:MONDO:0015356,MeSH:D009386,MedGen:C0027672,Orphanet:140162	Hereditary cancer-predisposing syndrome	criteria provided, single submitter	1774714		0.16793	0.26883	0.02946	0.04355	0.25507	0.81001	0.01213	0.68181	0.00973	0.16028	0.05066	0.19879	0.15729	0.40571	0.4384	0.22369	0.2989	0.02283	0.184	0.35551	0.40685	0.39883	0.23861	0.1585	0.15685	0.02707	0.0034	0.04373	0.13693	0.14647	0.09238	0.92422	0.7944	0.96076
chr22	28689142	A	T	Yes	ENST00000404276.6	missense_variant	14	c.1535T>A	p.Leu512Gln							0.14546	0.20877	0.28654	0.25678	0.25507	0.19072	0.06538	0.67712	0.15178	0.25867	0.23975	0.19478	0.22712	0.51173	0.24743	0.14224	0.38757	0.022	0.17035	0.41956	0.38495	0.37658	0.21472	0.36463	0.15632	0.019	0.13802	0.36133	0.16047	0.15999	0.09238	0.92422	0.7944	0.96076
chr22	28689143	G	C	Yes	ENST00000404276.6	missense_variant	14	c.1534C>G	p.Leu512Val	Conflicting classifications of pathogenicity	MedGen:C1836482,OMIM:609265,Orphanet:524|MONDO:MONDO:0016419,MedGen:C0346153,OMIM:114480,Orphanet:227535|MONDO:MONDO:0002629,MedGen:C0585442,OMIM:259500,Orphanet:668|Human Phenotype Ontology:HP:0012125,MONDO:MONDO:0008315,MedGen:C0376358,OMIM:176807,Orphanet:1331|MONDO:MONDO:0015356,MeSH:D009386,MedGen:C0027672,Orphanet:140162|MedGen:C3661900	Li-Fraumeni syndrome 2|Familial cancer of breast|Bone osteosarcoma|Malignant tumor of prostate|Hereditary cancer-predisposing syndrome|not provided	criteria provided, conflicting classifications	141856	rs17882942	0.06223	0.1119	0.02946	0.01387	0.25507	0.08975	0.06538	0.66294	0.08033	0.21449	0.15045	0.37768	0.02451	0.4839	0.37995	0.0076	0.37866	0.01924	0.17252	0.36112	0.02104	0.26295	0.01231	0.20971	0.08096	0.03788	0.13546	0.25261	0.07987	0.10129	0.07599	0.92422	0.7944	0.96076
chr22	28689143	G	T	Yes	ENST00000404276.6	missense_variant	14	c.1534C>A	p.Leu512Ile							0.09128	0.15305	0.18235	0.13708	0.25507	0.08975	0.06538	0.66652	0.09135	0.26596	0.15188	0.38538	0.10452	0.45838	0.09825	0.15705	0.26616	0.01983	0.19454	0.35481	0.27801	0.26825	0.08195	0.31009	0.09802	0.04972	0.13558	0.24635	0.08569	0.10673	0.07599	0.92422	0.7944	0.96076
chr22	28689145	A	C	Yes	ENST00000404276.6	missense_variant	14	c.1532T>G	p.Val511Gly							0.35537	0.19188	0.22331	0.19966	0.02119	0.08975	0.17993	0.66652	0.12099	0.32812	0.18419	0.44268	0.08963	0.54691	0.28162	0.23004	0.14543	0.02421	0.18624	0.41705	0.36782	0.35917	0.07939	0.15541	0.12137	0.01763	0.1109	0.25898	0.04344	0.05235	0.05997	0.92422	0.7944	0.96076
chr22	28689145	A	G	Yes	ENST00000404276.6	missense_variant	14	c.1532T>C	p.Val511Ala							0.12511	0.07666	0.02946	0.04355	0.02119	0.81001	0.11182	0.65006	0.02558	0.18784	0.50082	0.35146	0.04726	0.58095	0.2249	0.12781	0.27795	0.02043	0.22738	0.35245	0.26114	0.25124	0.04699	0.13284	0.08122	0.03649	0.05246	0.11153	0.02963	0.03975	0.05997	0.92422	0.7944	0.96076
chr22	28689145	A	T	Yes	ENST00000404276.6	missense_variant	14	c.1532T>A	p.Val511Asp							0.28148	0.27679	0.2319	0.17295	0.02119	0.08975	0.17993	0.66652	0.04947	0.38232	0.23649	0.44564	0.10307	0.55206	0.23065	0.21893	0.13603	0.0245	0.23353	0.41108	0.37731	0.36884	0.07732	0.40417	0.1236	0.0486	0.08616	0.22259	0.0466	0.05546	0.05997	0.92422	0.7944	0.96076
chr22	28689146	C	A	Yes	ENST00000404276.6	missense_variant	14	c.1531G>T	p.Val511Phe	Uncertain significance	MONDO:MONDO:0016419,MedGen:C0346153,OMIM:114480,Orphanet:227535	Familial cancer of breast	criteria provided, single submitter	2749957		0.31682	0.05165	0.26349	0.24832	0.02119	0.08975	0.17993	0.66652	0.29525	0.25745	0.2391	0.40717	0.07948	0.61282	0.32913	0.08877	0.09552	0.02119	0.21367	0.50252	0.31973	0.31041	0.05934	0.22814	0.02071	0.01319	0.07453	0.2314	0.02009	0.0232	0.08445	0.92422	0.7944	0.96076
chr22	28689146	C	G	Yes	ENST00000404276.6	missense_variant	14	c.1531G>C	p.Val511Leu							0.12837	0.0592	0.02946	0.04355	0.02119	0.08975	0.17993	0.64818	0.1721	0.21056	0.15418	0.36445	0.06642	0.50969	0.14661	0.08877	0.17676	0.01909	0.21423	0.40763	0.19442	0.18417	0.06084	0.22426	0.01194	0.01866	0.06402	0.22259	0.01968	0.02302	0.08445	0.92422	0.7944	0.96076
chr22	28689146	C	T	Yes	ENST00000404276.6	missense_variant	14	c.1531G>A	p.Val511Ile	Uncertain significance	MONDO:MONDO:0016419,MedGen:C0346153,OMIM:114480,Orphanet:227535	Familial cancer of breast	criteria provided, single submitter	654642	rs1601701749	0.195	0.14588	0.02946	0.04355	0.02119	0.08975	0.17993	0.65563	0.1439	0.1714	0.10666	0.37894	0.07328	0.53595	0.08068	0.08014	0.12781	0.01812	0.17408	0.40065	0.17859	0.1683	0.04909	0.20648	0.01266	0.04971	0.03747	0.11751	0.02395	0.02696	0.08445	0.92422	0.7944	0.96076
chr22	28689147	C	A	Yes	ENST00000404276.6	missense_variant	14	c.1530G>T	p.Gln510His							0.25664	0.3816	0.43659	0.39629	0.09762	0.08975	0.20218	0.67011	0.21215	0.31027	0.31906	0.22153	0.16997	0.52141	0.13305	0.19067	0.71944	0.01888	0.14809	0.47904	0.31682	0.30746	0.13746	0.21221	0.06145	0.08212	0.12329	0.25261	0.09804	0.08207	0.0682	0.92422	0.7944	0.96076
chr22	28689147	C	G	Yes	ENST00000404276.6	missense_variant	14	c.1530G>C	p.Gln510His	Uncertain significance	MONDO:MONDO:0016419,MedGen:C0346153,OMIM:114480,Orphanet:227535|MONDO:MONDO:0015356,MeSH:D009386,MedGen:C0027672,Orphanet:140162|MONDO:MONDO:0007254,MedGen:C0006142	Familial cancer of breast|Hereditary cancer-predisposing syndrome|Malignant tumor of breast	criteria provided, multiple submitters, no conflicts	628613	rs1569104011	0.25664	0.3816	0.43659	0.39629	0.09762	0.08975	0.20218	0.67011	0.21215	0.31027	0.31906	0.22153	0.17106	0.5145	0.13305	0.19067	0.71944	0.01888	0.14809	0.47904	0.31682	0.30746	0.14589	0.21221	0.05785	0.09601	0.11926	0.2525	0.09804	0.08207	0.0682	0.92422	0.7944	0.96076
chr22	28689148	T	A	Yes	ENST00000404276.6	missense_variant	14	c.1529A>T	p.Gln510Leu	Uncertain significance	MONDO:MONDO:0015356,MeSH:D009386,MedGen:C0027672,Orphanet:140162	Hereditary cancer-predisposing syndrome	criteria provided, single submitter	1774570		0.33091	0.23097	0.02946	0.04355	0.09762	0.08975	0.20218	0.66834	0.42575	0.29313	0.24074	0.24092	0.19529	0.49784	0.16321	0.36874	0.76831	0.01909	0.12181	0.57718	0.32846	0.31926	0.03725	0.16238	0.11529	0.09622	0.0993	0.19488	0.17609	0.15902	0.06454	0.92422	0.7944	0.96076
chr22	28689148	T	C	Yes	ENST00000404276.6	missense_variant	14	c.1529A>G	p.Gln510Arg	Uncertain significance	MONDO:MONDO:0015356,MeSH:D009386,MedGen:C0027672,Orphanet:140162|MONDO:MONDO:0016419,MedGen:C0346153,OMIM:114480,Orphanet:227535	Hereditary cancer-predisposing syndrome|Familial cancer of breast	criteria provided, multiple submitters, no conflicts	819462	rs1601701772	0.29959	0.13177	0.28234	0.23121	0.09762	0.08975	0.20218	0.65931	0.28906	0.44379	0.24074	0.24092	0.16397	0.50944	0.03083	0.17065	0.74669	0.02072	0.14958	0.47145	0.28101	0.27127	0.01285	0.26051	0.10115	0.03583	0.15514	0.27626	0.17609	0.15902	0.06454	0.92422	0.7944	0.96076
chr22	28689148	T	G	Yes	ENST00000404276.6	missense_variant	14	c.1529A>C	p.Gln510Pro							0.22486	0.18178	0.02946	0.04355	0.09762	0.08975	0.12951	0.66652	0.04161	0.38541	0.26353	0.4307	0.11808	0.56824	0.18881	0.16912	0.64867	0.02049	0.14277	0.37402	0.32064	0.31132	0.00335	0.1997	0.0927	0.00642	0.11582	0.3491	0.07803	0.09399	0.06454	0.92422	0.7944	0.96076
chr22	28689149	G	A	Yes	ENST00000404276.6	stop_gained	14	c.1528C>T	p.Gln510Ter	Pathogenic/Likely pathogenic	MedGen:C3661900|MONDO:MONDO:0016419,MedGen:C0346153,OMIM:114480,Orphanet:227535|MONDO:MONDO:0015356,MeSH:D009386,MedGen:C0027672,Orphanet:140162	not provided|Familial cancer of breast|Hereditary cancer-predisposing syndrome	criteria provided, multiple submitters, no conflicts	265377	rs886039512	.	.	.	.	0.09762	0.81001	.	.	.	0.898	.	.	.	.	.	.	.	.	.	.	0.8708	0.86912	.	.	0.95789	0.30376	0.17142	0.1256	0.4607	0.30683	0.09112	0.92422	0.7944	0.96076
chr22	28689149	G	C	Yes	ENST00000404276.6	missense_variant	14	c.1528C>G	p.Gln510Glu							0.13262	0.01155	0.02946	0.04355	0.09762	0.18612	0.20218	0.6463	0.1721	0.2513	0.13225	0.44661	0.07616	0.54598	0.34239	0.12497	0.63965	0.01965	0.13166	0.412	0.26612	0.25625	0.0313	0.24459	0.11095	0.00634	0.17509	0.27841	0.0837	0.10481	0.09112	0.92422	0.7944	0.96076
chr22	28689149	G	T	Yes	ENST00000404276.6	missense_variant	14	c.1528C>A	p.Gln510Lys							0.16305	0.04344	0.21573	0.15521	0.09762	0.18612	0.20218	0.64818	0.20358	0.40765	0.12439	0.44914	0.09393	0.62238	0.27141	0.27967	0.64793	0.02083	0.15686	0.41079	0.32768	0.31847	0.10323	0.33821	0.15011	0.00671	0.20584	0.28455	0.08775	0.10845	0.09112	0.92422	0.7944	0.96076
chr22	28689151	G	A	Yes	ENST00000404276.6	missense_variant	14	c.1526C>T	p.Pro509Leu	Conflicting classifications of pathogenicity	MONDO:MONDO:0015356,MeSH:D009386,MedGen:C0027672,Orphanet:140162|MedGen:CN169374|MedGen:C3661900|MONDO:MONDO:0016419,MedGen:C0346153,OMIM:114480,Orphanet:227535	Hereditary cancer-predisposing syndrome|not specified|not provided|Familial cancer of breast	criteria provided, conflicting classifications	142554	rs587782541	0.49613	0.46632	0.17086	0.13708	0.20511	0.23394	0.14455	0.67011	0.77391	0.41162	0.46867	0.57823	0.17113	0.52551	0.19503	0.20473	0.65742	0.0194	0.18846	0.75491	0.36896	0.36033	0.11821	0.3257	0.20977	0.19101	0.18419	0.23624	0.21733	0.19692	0.09238	0.92422	0.7944	0.96076
chr22	28689151	G	C	Yes	ENST00000404276.6	missense_variant	14	c.1526C>G	p.Pro509Arg							0.72154	0.50226	0.32486	0.23986	0.20511	0.18612	0.22405	0.66294	0.75058	0.56231	0.429	0.49161	0.23587	0.54387	0.16972	0.20473	0.70733	0.02056	0.18436	0.71989	0.35621	0.34741	0.31962	0.31835	0.20394	0.20122	0.2211	0.27383	0.14765	0.15785	0.09238	0.92422	0.7944	0.96076
chr22	28689151	G	T	Yes	ENST00000404276.6	missense_variant	14	c.1526C>A	p.Pro509His							0.7849	0.63109	0.63424	0.48966	0.20511	0.18612	0.22405	0.67187	0.74427	0.40465	0.50379	0.59258	0.3004	0.64155	0.27141	0.11522	0.73409	0.02043	0.18147	0.78134	0.39599	0.3878	0.53365	0.18153	0.21692	0.268	0.20024	0.24641	0.22671	0.20334	0.09238	0.92422	0.7944	0.96076
chr22	28689152	G	A	Yes	ENST00000404276.6	missense_variant	14	c.1525C>T	p.Pro509Ser	Conflicting classifications of pathogenicity	MONDO:MONDO:0016419,MedGen:C0346153,OMIM:114480,Orphanet:227535|Human Phenotype Ontology:HP:0012125,MONDO:MONDO:0008315,MedGen:C0376358,OMIM:176807,Orphanet:1331|MONDO:MONDO:0005575,MedGen:C0346629,OMIM:114500|.|MedGen:C1836482,OMIM:609265,Orphanet:524|MONDO:MONDO:0002629,MedGen:C0585442,OMIM:259500,Orphanet:668|MONDO:MONDO:0015356,MeSH:D009386,MedGen:C0027672,Orphanet:140162|MedGen:CN169374|MedG…	Familial cancer of breast|Malignant tumor of prostate|Colorectal cancer|CHEK2-related condition|Li-Fraumeni syndrome 2|Bone osteosarcoma|Hereditary cancer-predisposing syndrome|not specified|not provided	criteria provided, conflicting classifications	128063	rs587780179	0.39575	0.3845	0.15914	0.12992	0.20511	0.08975	0.22405	0.65747	0.62863	0.32148	0.12803	0.42058	0.07766	0.61262	0.25558	0.08257	0.29957	0.01931	0.15835	0.70915	0.06412	0.28086	0.02258	0.26315	0.06499	0.04232	0.12304	0.24199	0.02476	0.02771	0.06781	0.92422	0.7944	0.96076
chr22	28689152	G	C	Yes	ENST00000404276.6	missense_variant	14	c.1525C>G	p.Pro509Ala							0.36709	0.44905	0.13644	0.13708	0.20511	0.08975	0.22405	0.65931	0.66206	0.44666	0.26447	0.21026	0.17554	0.39584	0.28662	0.08135	0.49069	0.01906	0.15828	0.71537	0.29349	0.28388	0.06524	0.34443	0.04427	0.01254	0.17482	0.20526	0.06641	0.05483	0.06781	0.92422	0.7944	0.96076
chr22	28689152	G	T	Yes	ENST00000404276.6	missense_variant	14	c.1525C>A	p.Pro509Thr							0.52492	0.3663	0.12996	0.12992	0.20511	0.08975	0.22405	0.66294	0.65742	0.34012	0.24269	0.17657	0.16853	0.43429	0.26358	0.0607	0.46837	0.02001	0.17381	0.71518	0.3331	0.32397	0.05932	0.23503	0.12215	0.1106	0.14673	0.21903	0.05995	0.05126	0.06781	0.92422	0.7944	0.96076
chr22	28689154	A	C	Yes	ENST00000404276.6	missense_variant	14	c.1523T>G	p.Leu508Arg							0.43393	0.49663	0.3554	0.35644	0.14782	0.08975	0.20218	0.67874	0.36189	0.58543	0.19268	0.27191	0.2573	0.56343	0.37593	0.27164	0.58106	0.02683	0.20246	0.48986	0.47104	0.46397	0.1705	0.31793	0.16211	0.03524	0.23101	0.37187	0.24461	0.22267	0.09781	0.92422	0.7944	0.96076
chr22	28689154	A	G	Yes	ENST00000404276.6	missense_variant	14	c.1523T>C	p.Leu508Pro	Uncertain significance	MONDO:MONDO:0015356,MeSH:D009386,MedGen:C0027672,Orphanet:140162|MedGen:C3661900|MONDO:MONDO:0016419,MedGen:C0346153,OMIM:114480,Orphanet:227535	Hereditary cancer-predisposing syndrome|not provided|Familial cancer of breast	criteria provided, multiple submitters, no conflicts	629789	rs1338238773	0.2266	0.34359	0.07471	0.06944	0.14782	0.20333	0.12951	0.68329	0.01787	0.308	0.19873	0.23262	0.25577	0.4942	0.47447	0.23801	0.51324	0.02283	0.22468	0.35223	0.24842	0.44746	0.06281	0.25753	0.17306	0.0148	0.14963	0.3932	0.23208	0.21624	0.09781	0.92422	0.7944	0.96076
chr22	28689154	A	T	Yes	ENST00000404276.6	missense_variant	14	c.1523T>A	p.Leu508Gln							0.40068	0.46406	0.4195	0.38599	0.14782	0.08975	0.20218	0.6803	0.30555	0.47115	0.19268	0.27191	0.24391	0.56258	0.33359	0.16305	0.60354	0.02369	0.17406	0.43092	0.44498	0.43753	0.21171	0.35288	0.16839	0.01216	0.22771	0.37187	0.24461	0.22267	0.09781	0.92422	0.7944	0.96076
chr22	28689155	G	C	Yes	ENST00000404276.6	missense_variant	14	c.1522C>G	p.Leu508Val	Uncertain significance	MedGen:C3661900|MONDO:MONDO:0016419,MedGen:C0346153,OMIM:114480,Orphanet:227535|MONDO:MONDO:0015356,MeSH:D009386,MedGen:C0027672,Orphanet:140162|MedGen:CN169374	not provided|Familial cancer of breast|Hereditary cancer-predisposing syndrome|not specified	criteria provided, multiple submitters, no conflicts	234170	rs876660898	0.27663	0.13441	0.02946	0.06944	0.14782	0.08975	0.12951	0.66652	0.13805	0.2338	0.28337	0.37443	0.05056	0.64358	0.2072	0.08877	0.24576	0.01924	0.14033	0.36936	0.2027	0.26535	0.00248	0.22547	0.00905	0.01549	0.10408	0.21033	0.02117	0.0234	0.09181	0.92422	0.7944	0.96076
chr22	28689155	G	T	Yes	ENST00000404276.6	missense_variant	14	c.1522C>A	p.Leu508Ile							0.37326	0.22016	0.16265	0.19653	0.14782	0.08975	0.20218	0.67011	0.13805	0.36884	0.30507	0.45866	0.0926	0.64236	0.12962	0.1496	0.22009	0.02005	0.16134	0.37749	0.31615	0.3068	0.02896	0.21027	0.01592	0.10994	0.15618	0.26016	0.0269	0.02765	0.09181	0.92422	0.7944	0.96076
chr22	28689157	G	A	Yes	ENST00000404276.6	missense_variant	14	c.1520C>T	p.Ala507Val							0.23541	0.19362	0.32056	0.29521	0.02854	0.08975	0.14455	0.66652	0.22078	0.28146	0.2966	0.23715	0.23459	0.71718	0.24192	0.02867	0.73664	0.01924	0.134	0.4148	0.2989	0.28934	0.08411	0.42944	0.10314	0.07189	0.11986	0.2311	0.11827	0.10843	0.05997	0.92422	0.7944	0.96076
chr22	28689157	G	C	Yes	ENST00000404276.6	missense_variant	14	c.1520C>G	p.Ala507Gly							0.21224	0.20164	0.09854	0.087	0.02854	0.08975	0.14455	0.67011	0.19509	0.69737	0.2966	0.23715	0.23413	0.70293	0.14996	0.04187	0.73126	0.01924	0.11875	0.44936	0.27976	0.27	0.08481	0.34774	0.1186	0.02727	0.09643	0.22812	0.11827	0.10843	0.05997	0.92422	0.7944	0.96076
chr22	28689157	G	T	Yes	ENST00000404276.6	missense_variant	14	c.1520C>A	p.Ala507Asp	Uncertain significance	MONDO:MONDO:0015356,MeSH:D009386,MedGen:C0027672,Orphanet:140162	Hereditary cancer-predisposing syndrome	criteria provided, single submitter	232939	rs876660087	0.2155	0.18846	0.32056	0.26451	0.02854	0.08975	0.14455	0.66834	0.29525	0.30004	0.2966	0.23715	0.2484	0.71749	0.27909	0.15406	0.71576	0.02225	0.17131	0.41493	0.34382	0.33482	0.09006	0.31835	0.10023	0.00495	0.06987	0.14389	0.11827	0.10843	0.05997	0.92422	0.7944	0.96076
chr22	28689158	C	A	Yes	ENST00000404276.6	missense_variant	14	c.1519G>T	p.Ala507Ser							0.07401	0.09725	0.27402	0.26451	0.02854	0.08975	0.14455	0.65747	0.11008	0.25989	0.21952	0.16073	0.20267	0.57461	0.16972	0.03833	0.49112	0.01871	0.10642	0.36003	0.23975	0.22968	0.01067	0.23804	0.03209	0.00584	0.09253	0.23477	0.04905	0.03229	0.25944	0.92422	0.7944	0.96076
chr22	28689158	C	G	Yes	ENST00000404276.6	missense_variant	14	c.1519G>C	p.Ala507Pro							0.19225	0.1966	0.07471	0.04355	0.02854	0.08975	0.09354	0.67187	0.19297	0.2426	0.21952	0.16073	0.25016	0.50107	0.3739	0.06955	0.42144	0.02094	0.15413	0.37734	0.26111	0.25121	0.07163	0.25039	0.04982	0.08708	0.06729	0.26672	0.04905	0.03229	0.25944	0.92422	0.7944	0.96076
chr22	28689158	C	T	Yes	ENST00000404276.6	missense_variant	14	c.1519G>A	p.Ala507Thr							0.21884	0.12386	0.12183	0.11217	0.02854	0.08975	0.09354	0.66294	0.15379	0.13911	0.21756	0.36754	0.12041	0.63897	0.13987	0.0392	0.354	0.01902	0.11705	0.3877	0.22903	0.21893	0.01383	0.2742	0.04362	0.04439	0.04782	0.08626	0.01022	0.01024	0.25944	0.92422	0.7944	0.96076
chr22	28689160	G	A	Yes	ENST00000404276.6	missense_variant	14	c.1517C>T	p.Thr506Ile	Uncertain significance	MONDO:MONDO:0015356,MeSH:D009386,MedGen:C0027672,Orphanet:140162|MONDO:MONDO:0016419,MedGen:C0346153,OMIM:114480,Orphanet:227535	Hereditary cancer-predisposing syndrome|Familial cancer of breast	criteria provided, multiple submitters, no conflicts	460806	rs1398732281	0.21467	0.27855	0.07471	0.13708	0.03897	0.08975	0.09354	0.66834	0.23808	0.2171	0.26447	0.39675	0.0751	0.55736	0.25827	0.15109	0.29979	0.01965	0.09207	0.4164	0.30774	0.29827	0.04695	0.15238	0.07593	0.11997	0.03189	0.09146	0.01426	0.01768	0.10368	0.92422	0.97443	0.96076
chr22	28689160	G	C	Yes	ENST00000404276.6	missense_variant	14	c.1517C>G	p.Thr506Arg	Uncertain significance	MONDO:MONDO:0016419,MedGen:C0346153,OMIM:114480,Orphanet:227535	Familial cancer of breast	criteria provided, single submitter	1009521		0.1105	0.10138	0.29891	0.19966	0.03897	0.08975	0.14455	0.65747	0.29114	0.32037	0.14537	0.34655	0.07098	0.54641	0.21317	0.16155	0.27464	0.02115	0.08009	0.47232	0.32762	0.3184	0.0623	0.28166	0.0339	0.00545	0.10861	0.24748	0.01399	0.01676	0.10368	0.92422	0.97443	0.96076
chr22	28689160	G	T	Yes	ENST00000404276.6	missense_variant	14	c.1517C>A	p.Thr506Lys							0.05245	0.02825	0.12183	0.04355	0.03897	0.08975	0.14455	0.65006	0.2186	0.29313	0.36015	0.34216	0.0403	0.49793	0.21613	0.20946	0.27631	0.02043	0.08462	0.4156	0.27638	0.2666	0.01352	0.24745	0.02889	0.00389	0.09483	0.24741	0.00932	0.01226	0.10368	0.92422	0.97443	0.96076
chr22	28689161	T	A	Yes	ENST00000404276.6	missense_variant	14	c.1516A>T	p.Thr506Ser							0.0542	0.04877	0.12183	0.18489	0.03897	0.08975	0.09354	0.65192	0.0946	0.24758	0.22214	0.31133	0.04092	0.49189	0.03691	0.10705	0.36103	0.01855	0.06388	0.3619	0.218	0.20781	0.00492	0.0746	0.00364	0.01939	0.06303	0.16049	0.00834	0.00991	0.15532	0.92422	0.97443	0.96076
chr22	28689161	T	C	Yes	ENST00000404276.6	missense_variant	14	c.1516A>G	p.Thr506Ala	Uncertain significance	MONDO:MONDO:0016419,MedGen:C0346153,OMIM:114480,Orphanet:227535|MONDO:MONDO:0015356,MeSH:D009386,MedGen:C0027672,Orphanet:140162	Familial cancer of breast|Hereditary cancer-predisposing syndrome	criteria provided, multiple submitters, no conflicts	481720	rs1555912010	0.06502	0.04571	0.02946	0.087	0.03897	0.08975	0.14455	0.65006	0.21003	0.14763	0.20746	0.30615	0.04719	0.55525	0.1533	0.07419	0.34778	0.01906	0.06519	0.42852	0.24042	0.23037	0.00199	0.07952	0.00442	0.01085	0.05502	0.11605	0.00837	0.00995	0.15532	0.92422	0.97443	0.96076
chr22	28689161	T	G	Yes	ENST00000404276.6	missense_variant	14	c.1516A>C	p.Thr506Pro	Uncertain significance	MONDO:MONDO:0016419,MedGen:C0346153,OMIM:114480,Orphanet:227535	Familial cancer of breast	criteria provided, single submitter	1476895		0.2023	0.21545	0.02946	0.01387	0.03897	0.08975	0.09354	0.66474	0.14978	0.18512	0.10502	0.34601	0.09159	0.53903	0.29158	0.07894	0.29099	0.02094	0.08468	0.40161	0.31259	0.3032	0.05234	0.08943	0.01595	0.03458	0.07853	0.33942	0.01101	0.01281	0.15532	0.92422	0.97443	0.96076
chr22	28689163	G	A	Yes	ENST00000404276.6	missense_variant	14	c.1514C>T	p.Ser505Phe							0.65419	0.59732	0.50474	0.39904	0.24912	0.19072	0.22405	0.67187	0.55501	0.46742	0.41177	0.4666	0.25695	0.67744	0.39956	0.1111	0.69685	0.02658	0.22399	0.65497	0.46058	0.45336	0.24718	0.49094	0.15586	0.34642	0.12572	0.19631	0.18889	0.18386	0.09543	0.92422	0.97443	0.96076
chr22	28689163	G	C	Yes	ENST00000404276.6	missense_variant	14	c.1514C>G	p.Ser505Cys							0.48186	0.58613	0.61118	0.48105	0.24912	0.19238	0.22405	0.67367	0.51478	0.42247	0.48105	0.53057	0.28028	0.6732	0.31079	0.11659	0.7622	0.04121	0.21397	0.6915	0.42066	0.41285	0.3278	0.38273	0.14671	0.16614	0.15924	0.24074	0.21365	0.19816	0.09543	0.92422	0.97443	0.96076
chr22	28689163	G	T	Yes	ENST00000404276.6	missense_variant	14	c.1514C>A	p.Ser505Tyr							0.68238	0.62352	0.54515	0.47621	0.24912	0.19072	0.22405	0.67187	0.51157	0.46742	0.48024	0.52858	0.28836	0.72213	0.37593	0.19378	0.70169	0.04153	0.23984	0.58177	0.46679	0.45967	0.30411	0.45429	0.15127	0.23563	0.17055	0.22561	0.21145	0.19696	0.09543	0.92422	0.97443	0.96076
chr22	28689164	A	C	Yes	ENST00000404276.6	missense_variant	14	c.1513T>G	p.Ser505Ala	Uncertain significance	MONDO:MONDO:0015356,MeSH:D009386,MedGen:C0027672,Orphanet:140162|MONDO:MONDO:0016419,MedGen:C0346153,OMIM:114480,Orphanet:227535	Hereditary cancer-predisposing syndrome|Familial cancer of breast	criteria provided, multiple submitters, no conflicts	571176	rs587781960	0.35349	0.14961	0.27154	0.1814	0.24912	0.08975	0.22405	0.65192	0.25118	0.23506	0.10902	0.37366	0.1037	0.49621	0.07022	0.1111	0.61441	0.01841	0.19913	0.4495	0.31238	0.30299	0.12147	0.20648	0.06548	0.03256	0.10371	0.21289	0.10607	0.12776	0.07776	0.92422	0.97443	0.96076
chr22	28689164	A	G	Yes	ENST00000404276.6	missense_variant	14	c.1513T>C	p.Ser505Pro	Uncertain significance	MedGen:CN169374|MONDO:MONDO:0015356,MeSH:D009386,MedGen:C0027672,Orphanet:140162|MedGen:C3661900|MONDO:MONDO:0016419,MedGen:C0346153,OMIM:114480,Orphanet:227535	not specified|Hereditary cancer-predisposing syndrome|not provided|Familial cancer of breast	criteria provided, multiple submitters, no conflicts	141718	rs587781960	0.32141	0.27855	0.11197	0.04355	0.24912	0.08975	0.14455	0.66652	0.21644	0.25867	0.17162	0.41363	0.13033	0.50806	0.26882	0.10171	0.66837	0.02077	0.22881	0.41115	0.28866	0.37437	0.0613	0.20728	0.11501	0.2061	0.08357	0.28703	0.11037	0.13373	0.07776	0.92422	0.97443	0.96076
chr22	28689164	A	T	Yes	ENST00000404276.6	missense_variant	14	c.1513T>A	p.Ser505Thr	Conflicting classifications of pathogenicity	MedGen:CN169374|MONDO:MONDO:0015356,MeSH:D009386,MedGen:C0027672,Orphanet:140162|MedGen:C3661900|MONDO:MONDO:0003582,MeSH:D061325,MedGen:C0677776,Orphanet:145|MONDO:MONDO:0016419,MedGen:C0346153,OMIM:114480,Orphanet:227535	not specified|Hereditary cancer-predisposing syndrome|not provided|Hereditary breast ovarian cancer syndrome|Familial cancer of breast	criteria provided, conflicting classifications	182441	rs587781960	0.23813	0.05825	0.12996	0.06944	0.24912	0.08975	0.14455	0.65931	0.25986	0.26111	0.16681	0.33662	0.01181	0.48627	0.19811	0.09131	0.55353	0.01866	0.21615	0.41407	0.02097	0.30141	0.01375	0.30091	0.0704	0.00565	0.07733	0.1458	0.08243	0.10836	0.07776	0.92422	0.97443	0.96076
chr22	28689165	T	A	Yes	ENST00000404276.6	missense_variant	14	c.1512A>T	p.Glu504Asp							0.17296	0.07999	0.02946	0.04355	0.11057	0.08975	0.11182	0.67011	0.11008	0.24135	0.31959	0.22384	0.10248	0.42389	0.19811	0.04369	0.51363	0.01866	0.17813	0.35235	0.21152	0.20132	0.00485	0.37327	0.0231	0.06352	0.05749	0.22927	0.05528	0.04079	0.16882	0.92422	0.97443	0.96076
chr22	28689165	T	G	Yes	ENST00000404276.6	missense_variant	14	c.1512A>C	p.Glu504Asp							0.17296	0.07999	0.02946	0.04355	0.11057	0.08975	0.11182	0.67011	0.11008	0.24135	0.31959	0.22384	0.09667	0.43546	0.19811	0.04369	0.51363	0.01866	0.17813	0.35235	0.2115	0.2013	0.00403	0.37327	0.02292	0.06053	0.04411	0.11392	0.05528	0.04079	0.16882	0.92422	0.97443	0.96076
chr22	28689166	T	A	Yes	ENST00000404276.6	missense_variant	14	c.1511A>T	p.Glu504Val							0.38407	0.29442	0.19075	0.16862	0.11057	0.08975	0.11182	0.67874	0.4802	0.13911	0.25432	0.20156	0.18806	0.48759	0.26358	0.21418	0.72331	0.02023	0.12453	0.51783	0.44882	0.44146	0.06583	0.37732	0.20707	0.23039	0.09617	0.20184	0.1842	0.17245	0.06454	0.92422	0.97443	0.96076
chr22	28689166	T	C	Yes	ENST00000404276.6	missense_variant	14	c.1511A>G	p.Glu504Gly							0.34621	0.24406	0.26475	0.17743	0.11057	0.08975	0.11182	0.67874	0.35399	0.11054	0.25432	0.20156	0.16787	0.44367	0.27141	0.05238	0.75923	0.0203	0.14008	0.50618	0.42413	0.41635	0.10138	0.36851	0.19327	0.25086	0.10919	0.25114	0.1842	0.17245	0.06454	0.92422	0.97443	0.96076
chr22	28689166	T	G	Yes	ENST00000404276.6	missense_variant	14	c.1511A>C	p.Glu504Ala							0.15876	0.06245	0.02946	0.04355	0.11057	0.08975	0.06538	0.66652	0.3854	0.15749	0.26228	0.16935	0.11343	0.40384	0.20419	0.10437	0.73666	0.01959	0.14483	0.51615	0.34928	0.34039	0.01394	0.44873	0.14117	0.00469	0.09289	0.16667	0.17333	0.16658	0.06454	0.92422	0.97443	0.96076
chr22	28689167	C	A	Yes	ENST00000404276.6	stop_gained	14	c.1510G>T	p.Glu504Ter	Pathogenic/Likely pathogenic	MONDO:MONDO:0015356,MeSH:D009386,MedGen:C0027672,Orphanet:140162|MONDO:MONDO:0016419,MedGen:C0346153,OMIM:114480,Orphanet:227535|MedGen:C3661900	Hereditary cancer-predisposing syndrome|Familial cancer of breast|not provided	criteria provided, multiple submitters, no conflicts	545987	rs587782489	.	.	.	.	0.11057	0.81001	.	.	.	0.85554	.	.	.	.	.	.	.	.	.	.	0.76191	0.8611	0.4805	.	0.95516	0.28899	0.1036	0.20297	0.44342	0.28286	0.06048	0.92422	0.97443	0.96076
chr22	28689167	C	G	Yes	ENST00000404276.6	missense_variant	14	c.1510G>C	p.Glu504Gln	Conflicting classifications of pathogenicity	MONDO:MONDO:0016419,MedGen:C0346153,OMIM:114480,Orphanet:227535|MedGen:C1836482,OMIM:609265,Orphanet:524|MONDO:MONDO:0002629,MedGen:C0585442,OMIM:259500,Orphanet:668|Human Phenotype Ontology:HP:0012125,MONDO:MONDO:0008315,MedGen:C0376358,OMIM:176807,Orphanet:1331|MONDO:MONDO:0015356,MeSH:D009386,MedGen:C0027672,Orphanet:140162|MedGen:CN169374|MedGen:C3661900	Familial cancer of breast|Li-Fraumeni syndrome 2|Bone osteosarcoma|Malignant tumor of prostate|Hereditary cancer-predisposing syndrome|not specified|not provided	criteria provided, conflicting classifications	142479	rs587782489	0.21968	0.1329	0.29746	0.19966	0.11057	0.08975	0.11182	0.66474	0.25551	0.2066	0.25656	0.18906	0.05656	0.41638	0.12618	0.04941	0.6836	0.01924	0.15644	0.43004	0.05717	0.30857	0.0025	0.4571	0.14545	0.05782	0.0984	0.24889	0.13394	0.12912	0.06048	0.92422	0.97443	0.96076
chr22	28689167	C	T	Yes	ENST00000404276.6	missense_variant	14	c.1510G>A	p.Glu504Lys							0.04699	0.06836	0.02946	0.04355	0.11057	0.08975	0.0333	0.65931	0.27052	0.22357	0.26886	0.15899	0.06989	0.28229	0.30843	0.29096	0.66789	0.0199	0.16185	0.44335	0.3745	0.36596	0.00505	0.39491	0.14134	0.0138	0.01102	0.0636	0.12455	0.12347	0.06048	0.92422	0.97443	0.96076
chr22	28689168	A	C	Yes	ENST00000404276.6	missense_variant	14	c.1509T>G	p.Asn503Lys							0.20759	0.03277	0.07471	0.04355	0.13014	0.08975	0.04423	0.65006	0.3014	0.18784	0.27385	0.2311	0.01144	0.3027	0.19193	0.35897	0.52846	0.02011	0.21676	0.46028	0.23325	0.22318	0.01087	0.26825	0.08736	0.00178	0.07312	0.18998	0.02984	0.03988	0.0796	0.92422	0.97443	0.96076
chr22	28689168	A	T	Yes	ENST00000404276.6	missense_variant	14	c.1509T>A	p.Asn503Lys							0.20759	0.03277	0.07471	0.04355	0.13014	0.08975	0.04423	0.65006	0.3014	0.18784	0.27385	0.2311	0.01151	0.3027	0.19193	0.35897	0.52846	0.02011	0.21676	0.46028	0.23325	0.22318	0.01087	0.26825	0.08524	0.00199	0.07449	0.19667	0.02984	0.03988	0.0796	0.92422	0.97443	0.96076
chr22	28689169	T	A	Yes	ENST00000404276.6	missense_variant	14	c.1508A>T	p.Asn503Ile							0.46129	0.27855	0.19075	0.1009	0.13014	0.18612	0.14455	0.67011	0.51478	0.40565	0.24528	0.4065	0.05695	0.57186	0.20419	0.16608	0.61885	0.02094	0.21422	0.53778	0.44913	0.44175	0.04739	0.48339	0.19829	0.2718	0.14555	0.24261	0.11444	0.14194	0.06498	0.92422	0.97443	0.96076
chr22	28689169	T	C	Yes	ENST00000404276.6	missense_variant	14	c.1508A>G	p.Asn503Ser	Uncertain significance	MONDO:MONDO:0015356,MeSH:D009386,MedGen:C0027672,Orphanet:140162|MONDO:MONDO:0016419,MedGen:C0346153,OMIM:114480,Orphanet:227535	Hereditary cancer-predisposing syndrome|Familial cancer of breast	criteria provided, multiple submitters, no conflicts	460805	rs1555912017	0.18434	0.06511	0.07471	0.04355	0.13014	0.18612	0.09354	0.65378	0.20791	0.1919	0.21919	0.30522	0.01546	0.42191	0.11924	0.05339	0.63025	0.01803	0.17271	0.42354	0.20475	0.19452	0.0051	0.55722	0.11866	0.01008	0.10114	0.15709	0.07796	0.11042	0.06498	0.92422	0.97443	0.96076
chr22	28689169	T	G	Yes	ENST00000404276.6	missense_variant	14	c.1508A>C	p.Asn503Thr	Uncertain significance	MONDO:MONDO:0016419,MedGen:C0346153,OMIM:114480,Orphanet:227535	Familial cancer of breast	criteria provided, single submitter	861513		0.36912	0.13177	0.02946	0.04355	0.13014	0.18612	0.09354	0.66113	0.31778	0.32037	0.1845	0.31824	0.02319	0.44975	0.15663	0.03412	0.68175	0.01924	0.19998	0.48898	0.27988	0.27012	0.01393	0.26216	0.14867	0.09445	0.11816	0.18738	0.08889	0.12101	0.06498	0.92422	0.97443	0.96076
chr22	28689170	T	A	Yes	ENST00000404276.6	missense_variant	14	c.1507A>T	p.Asn503Tyr							0.68238	0.55759	0.57599	0.40706	0.13014	0.37465	0.14455	0.67187	0.58896	0.41459	0.33273	0.40695	0.14808	0.57528	0.25558	0.13932	0.75968	0.02658	0.20485	0.61405	0.49031	0.48354	0.26308	0.39354	0.29672	0.34966	0.2791	0.29478	0.21241	0.2279	0.0686	0.92422	0.97443	0.96076
chr22	28689170	T	C	Yes	ENST00000404276.6	missense_variant	14	c.1507A>G	p.Asn503Asp	Uncertain significance	MONDO:MONDO:0016419,MedGen:C0346153,OMIM:114480,Orphanet:227535	Familial cancer of breast	criteria provided, single submitter	944285		0.19361	0.05642	0.02946	0.01387	0.13014	0.37739	0.14455	0.65931	0.26843	0.17966	0.29284	0.28609	0.02421	0.36047	0.15663	0.09259	0.67644	0.01996	0.2105	0.40163	0.29299	0.28337	0.00484	0.25394	0.18032	0.02896	0.25017	0.18402	0.09212	0.14065	0.0686	0.92422	0.97443	0.96076
chr22	28689170	T	G	Yes	ENST00000404276.6	missense_variant	14	c.1507A>C	p.Asn503His							0.56456	0.41573	0.46605	0.37221	0.13014	0.37274	0.14455	0.67011	0.46503	0.39254	0.24074	0.39509	0.11094	0.45482	0.13647	0.05964	0.79076	0.01945	0.19891	0.56406	0.36054	0.35178	0.14883	0.42759	0.21132	0.3118	0.29834	0.2996	0.19989	0.21975	0.0686	0.92422	0.97443	0.96076
chr22	28689171	T	A	Yes	ENST00000404276.6	missense_variant	14	c.1506A>T	p.Glu502Asp							0.24857	0.12776	0.44062	0.41006	0.26385	0.81001	0.22405	0.66834	0.19297	0.37093	0.23845	0.43028	0.26038	0.47835	0.0877	0.03747	0.78004	0.01983	0.3389	0.36952	0.40618	0.39816	0.33682	0.36333	0.25058	0.19454	0.46991	0.30244	0.39127	0.39294	0.12285	0.92422	0.97443	0.96076
chr22	28689171	T	G	Yes	ENST00000404276.6	missense_variant	14	c.1506A>C	p.Glu502Asp							0.24857	0.12776	0.44062	0.41006	0.26385	0.81001	0.22405	0.66834	0.19297	0.37093	0.23845	0.43028	0.25442	0.45108	0.0877	0.03747	0.78004	0.01983	0.3389	0.36952	0.40618	0.39816	0.29475	0.36333	0.24574	0.20384	0.45352	0.31321	0.39127	0.39294	0.12285	0.92422	0.97443	0.96076
chr22	28689172	T	A	Yes	ENST00000404276.6	missense_variant	14	c.1505A>T	p.Glu502Val							0.32929	0.22016	0.22494	0.19653	0.26385	0.81001	0.22405	0.67712	0.40468	0.57348	0.36967	0.44583	0.30011	0.53184	0.24192	0.22687	0.7791	0.02043	0.31483	0.43524	0.49834	0.49168	0.38365	0.36724	0.82638	0.31695	0.44282	0.42718	0.46675	0.49053	0.13838	0.92422	0.97443	0.96076
chr22	28689172	T	C	Yes	ENST00000404276.6	missense_variant	14	c.1505A>G	p.Glu502Gly	Uncertain significance	MedGen:C3661900|MONDO:MONDO:0015356,MeSH:D009386,MedGen:C0027672,Orphanet:140162|MONDO:MONDO:0016419,MedGen:C0346153,OMIM:114480,Orphanet:227535	not provided|Hereditary cancer-predisposing syndrome|Familial cancer of breast	criteria provided, multiple submitters, no conflicts	409997	rs1060502682	0.41915	0.22291	0.2013	0.13708	0.26385	0.81001	0.22405	0.67712	0.30964	0.44761	0.36967	0.44583	0.30672	0.5032	0.12962	0.19067	0.80419	0.02056	0.31182	0.43818	0.48605	0.47919	0.35882	0.35853	0.38829	0.43258	0.43771	0.43961	0.46675	0.49053	0.13838	0.92422	0.97443	0.96076
chr22	28689172	T	G	Yes	ENST00000404276.6	missense_variant	14	c.1505A>C	p.Glu502Ala							0.33753	0.13518	0.35474	0.29769	0.26385	0.81001	0.22405	0.66652	0.28497	0.47949	0.36967	0.44583	0.27043	0.50711	0.16647	0.12923	0.79192	0.02056	0.3361	0.42308	0.49499	0.48828	0.29738	0.43862	0.34704	0.13921	0.352	0.31361	0.46675	0.49053	0.13838	0.92422	0.97443	0.96076
chr22	28689173	C	A	Yes	ENST00000404276.6	stop_gained	14	c.1504G>T	p.Glu502Ter							.	.	.	.	0.26385	0.81001	.	.	.	0.89353	.	.	.	.	.	.	.	.	.	.	0.95112	0.95039	0.92338	.	0.97933	0.68739	0.41121	0.30309	0.92639	0.84714	0.10869	0.92422	0.97443	0.96076
chr22	28689173	C	G	Yes	ENST00000404276.6	missense_variant	14	c.1504G>C	p.Glu502Gln							0.29688	0.1314	0.49136	0.44277	0.26385	0.81001	0.14455	0.66113	0.21644	0.31814	0.11557	0.37994	0.27134	0.41136	0.12962	0.04277	0.77843	0.01953	0.32745	0.42382	0.36584	0.35718	0.2386	0.34357	0.37356	0.2462	0.39147	0.34604	0.45521	0.48066	0.10869	0.92422	0.97443	0.96076
chr22	28689173	C	T	Yes	ENST00000404276.6	missense_variant	14	c.1504G>A	p.Glu502Lys	Uncertain significance	MONDO:MONDO:0015356,MeSH:D009386,MedGen:C0027672,Orphanet:140162|MONDO:MONDO:0016419,MedGen:C0346153,OMIM:114480,Orphanet:227535	Hereditary cancer-predisposing syndrome|Familial cancer of breast	criteria provided, multiple submitters, no conflicts	819406	rs1601702068	0.29688	0.08079	0.29046	0.19653	0.26385	0.81001	0.22405	0.65931	0.30555	0.51137	0.23259	0.39841	0.25517	0.42191	0.42943	0.26683	0.76197	0.0203	0.40489	0.41893	0.51244	0.506	0.33871	0.5563	0.40175	0.13624	0.32099	0.23887	0.30002	0.35339	0.10869	0.92422	0.97443	0.96076
chr22	28689174	C	A	Yes	ENST00000404276.6	missense_variant	14	c.1503G>T	p.Glu501Asp	Uncertain significance	MONDO:MONDO:0015356,MeSH:D009386,MedGen:C0027672,Orphanet:140162|MONDO:MONDO:0016419,MedGen:C0346153,OMIM:114480,Orphanet:227535	Hereditary cancer-predisposing syndrome|Familial cancer of breast	criteria provided, multiple submitters, no conflicts	819403	rs1060502721	0.35537	0.14412	0.34134	0.34892	0.18097	0.50595	0.20218	0.66294	0.20576	0.35408	0.06263	0.36651	0.30137	0.48485	0.07369	0.05441	0.77585	0.01861	0.18579	0.4074	0.33099	0.32183	0.0819	0.40874	0.20764	0.24319	0.34686	0.30412	0.33949	0.33629	0.06454	0.92422	0.97443	0.96076
chr22	28689174	C	G	Yes	ENST00000404276.6	missense_variant	14	c.1503G>C	p.Glu501Asp						rs1060502721	0.35537	0.14412	0.34134	0.34892	0.18097	0.50402	0.20218	0.66294	0.20576	0.35408	0.06263	0.36651	0.30535	0.47904	0.07718	0.05441	0.77585	0.01861	0.18579	0.4074	0.22224	0.32178	0.0449	0.40874	0.20152	0.23988	0.35196	0.31855	0.33949	0.33629	0.06454	0.92422	0.97443	0.96076
chr22	28689175	T	A	Yes	ENST00000404276.6	missense_variant	14	c.1502A>T	p.Glu501Val	Uncertain significance	MONDO:MONDO:0015356,MeSH:D009386,MedGen:C0027672,Orphanet:140162	Hereditary cancer-predisposing syndrome	criteria provided, single submitter	819397	rs1601702134	0.44029	0.2812	0.43069	0.40614	0.18097	0.58761	0.20218	0.67712	0.48354	0.48411	0.18171	0.40536	0.37527	0.569	0.35316	0.09776	0.78024	0.02126	0.167	0.51336	0.49616	0.48947	0.25729	0.41238	0.31491	0.34064	0.49948	0.37705	0.39294	0.40106	0.12171	0.92422	0.97443	0.96076
chr22	28689175	T	C	Yes	ENST00000404276.6	missense_variant	14	c.1502A>G	p.Glu501Gly	Uncertain significance	MONDO:MONDO:0016419,MedGen:C0346153,OMIM:114480,Orphanet:227535	Familial cancer of breast	criteria provided, single submitter	2897341		0.37326	0.19908	0.09854	0.12133	0.18097	0.58761	0.20218	0.67543	0.36787	0.44666	0.13119	0.36289	0.34032	0.51012	0.20116	0.05858	0.80503	0.0203	0.15826	0.41815	0.45034	0.44298	0.2688	0.40374	0.35734	0.32542	0.48928	0.37811	0.37664	0.39032	0.12171	0.92422	0.97443	0.96076
chr22	28689175	T	G	Yes	ENST00000404276.6	missense_variant	14	c.1502A>C	p.Glu501Ala							0.35349	0.0887	0.34134	0.323	0.18097	0.58761	0.20218	0.66474	0.29933	0.39962	0.25784	0.45203	0.25106	0.50249	0.19811	0.03833	0.76882	0.01965	0.1822	0.40955	0.44552	0.43808	0.23825	0.48536	0.2824	0.09496	0.48255	0.32287	0.23471	0.28409	0.12171	0.92422	0.97443	0.96076
chr22	28689176	C	A	Yes	ENST00000404276.6	stop_gained	14	c.1501G>T	p.Glu501Ter							.	.	.	.	0.18097	0.81001	.	.	.	0.92317	.	.	.	.	.	.	.	.	.	.	0.90044	0.8992	.	.	0.96674	0.50851	0.29816	0.28372	0.61694	0.48615	0.0686	0.92422	0.97443	0.96076
chr22	28689176	C	G	Yes	ENST00000404276.6	missense_variant	14	c.1501G>C	p.Glu501Gln							0.263	0.10209	0.17989	0.15521	0.18097	0.35987	0.08516	0.65747	0.13226	0.30574	0.16473	0.33996	0.16372	0.38601	0.16321	0.01536	0.69511	0.01924	0.17128	0.38081	0.34857	0.33966	0.08311	0.34732	0.19823	0.09462	0.22873	0.19596	0.16042	0.20805	0.0686	0.92422	0.97443	0.96076
chr22	28689176	C	T	Yes	ENST00000404276.6	missense_variant	14	c.1501G>A	p.Glu501Lys	Conflicting classifications of pathogenicity	MedGen:C3661900|MONDO:MONDO:0015356,MeSH:D009386,MedGen:C0027672,Orphanet:140162|MedGen:CN169374|MONDO:MONDO:0016419,MedGen:C0346153,OMIM:114480,Orphanet:227535|MONDO:MONDO:0007254,MedGen:C0006142	not provided|Hereditary cancer-predisposing syndrome|not specified|Familial cancer of breast|Malignant tumor of breast	criteria provided, conflicting classifications	182440	rs17883172	0.22833	0.07868	0.30509	0.323	0.18097	0.35714	0.20218	0.65747	0.13035	0.38643	0.30171	0.38783	0.00164	0.44185	0.37995	0.02175	0.69387	0.02011	0.23916	0.37797	0.03755	0.44562	0.00093	0.60317	0.27237	0.05272	0.28205	0.32548	0.169	0.20951	0.0686	0.92422	0.97443	0.96076
chr22	28689178	G	A	Yes	ENST00000404276.6	missense_variant	14	c.1499C>T	p.Ser500Phe	Conflicting classifications of pathogenicity	MONDO:MONDO:0015356,MeSH:D009386,MedGen:C0027672,Orphanet:140162|MedGen:CN169374|MONDO:MONDO:0016419,MedGen:C0346153,OMIM:114480,Orphanet:227535	Hereditary cancer-predisposing syndrome|not specified|Familial cancer of breast	criteria provided, conflicting classifications	183902	rs28909981	0.07048	0.0609	0.07471	0.087	0.02214	0.08975	0.14455	0.51714	0.19933	0.2171	0.33175	0.46349	0.02726	0.35069	0.2249	0.07655	0.32818	0.01983	0.05306	0.50843	0.1192	0.2758	0.00502	0.35154	0.08354	0.00936	0.03507	0.11392	0.06296	0.07359	0.06583	0.92422	0.97443	0.96076
chr22	28689178	G	C	Yes	ENST00000404276.6	missense_variant	14	c.1499C>G	p.Ser500Cys	Uncertain significance	MONDO:MONDO:0016419,MedGen:C0346153,OMIM:114480,Orphanet:227535	Familial cancer of breast	criteria provided, single submitter	2075031	rs28909981	0.28772	0.2974	0.13644	0.11217	0.02214	0.08975	0.14455	0.51952	0.44094	0.3303	0.42234	0.49363	0.07011	0.36654	0.2249	0.01988	0.45695	0.01924	0.05235	0.71083	0.27609	0.26631	0.07195	0.41649	0.10477	0.0942	0.13249	0.27643	0.0842	0.09273	0.06583	0.92422	0.97443	0.96076
chr22	28689178	G	T	Yes	ENST00000404276.6	missense_variant	14	c.1499C>A	p.Ser500Tyr							0.06106	0.01155	0.12183	0.087	0.02214	0.08975	0.14455	0.51714	0.04694	0.24385	0.43829	0.44406	0.02405	0.41071	0.2102	0.30711	0.30091	0.02089	0.06434	0.448	0.27044	0.2606	0.07522	0.4886	0.04188	0.00101	0.1271	0.24334	0.05087	0.06214	0.06583	0.92422	0.97443	0.96076
chr22	28689179	A	C	Yes	ENST00000404276.6	missense_variant	14	c.1498T>G	p.Ser500Ala							0.07473	0.11004	0.02946	0.04355	0.02214	0.08975	0.09354	0.49642	0.25118	0.17416	0.08205	0.32986	0.02214	0.29802	0.2072	0.06842	0.40539	0.01827	0.04779	0.43837	0.14355	0.1333	0.04026	0.12454	0.14688	0.05511	0.04886	0.11246	0.06258	0.07638	0.06406	0.92422	0.97443	0.96076
chr22	28689179	A	G	Yes	ENST00000404276.6	missense_variant	14	c.1498T>C	p.Ser500Pro							0.20835	0.2812	0.32663	0.28987	0.02214	0.08975	0.14455	0.51228	0.45587	0.34228	0.18668	0.41253	0.06964	0.4261	0.21907	0.09776	0.46895	0.02403	0.05926	0.57906	0.29254	0.28292	0.11719	0.34942	0.21016	0.2596	0.08515	0.34702	0.09385	0.10174	0.06406	0.92422	0.97443	0.96076
chr22	28689179	A	T	Yes	ENST00000404276.6	missense_variant	14	c.1498T>A	p.Ser500Thr	Uncertain significance	MONDO:MONDO:0016419,MedGen:C0346153,OMIM:114480,Orphanet:227535	Familial cancer of breast	criteria provided, single submitter	2809214		0.11478	0.15988	0.18474	0.143	0.02214	0.08975	0.14455	0.49919	0.28497	0.29313	0.08894	0.41142	0.03219	0.39027	0.12618	0.06618	0.44092	0.01871	0.05297	0.4953	0.18208	0.1718	0.04026	0.33029	0.15248	0.07048	0.06886	0.14484	0.07638	0.08747	0.06406	0.92422	0.97443	0.96076
chr22	28689181	A	C	Yes	ENST00000404276.6	missense_variant	14	c.1496T>G	p.Leu499Arg							0.7849	0.70582	0.77913	0.66596	0.4913	0.23875	0.26193	0.5454	0.70067	0.72209	0.66653	0.74626	0.48961	0.76218	0.51265	0.28289	0.52904	0.1914	0.49998	0.72782	0.50123	0.4946	0.71706	0.45382	0.6131	0.62157	0.45185	0.57529	0.3969	0.35189	0.12189	0.92422	0.97443	0.96076
chr22	28689181	A	G	Yes	ENST00000404276.6	missense_variant	14	c.1496T>C	p.Leu499Pro	Uncertain significance	MONDO:MONDO:0016419,MedGen:C0346153,OMIM:114480,Orphanet:227535	Familial cancer of breast	criteria provided, single submitter	947274	rs761750423	0.7849	0.70582	0.90584	0.73157	0.4913	0.36594	0.26193	0.54728	0.73788	0.78451	0.66622	0.75288	0.61799	0.79902	0.56024	0.31196	0.4589	0.20427	0.54055	0.74224	0.6481	0.64373	0.79793	0.37907	0.64858	0.81984	0.45405	0.6811	0.41058	0.36004	0.12189	0.92422	0.97443	0.96076
chr22	28689181	A	T	Yes	ENST00000404276.6	missense_variant	14	c.1496T>A	p.Leu499Gln							0.7849	0.69154	0.77913	0.68059	0.4913	0.23875	0.26193	0.54911	0.65283	0.71321	0.66802	0.74851	0.48182	0.77106	0.53208	0.27164	0.52639	0.17942	0.43301	0.73567	0.60182	0.59679	0.62078	0.4929	0.61094	0.29266	0.45613	0.56788	0.37189	0.33606	0.12189	0.92422	0.97443	0.96076
chr22	28689182	G	C	Yes	ENST00000404276.6	missense_variant	14	c.1495C>G	p.Leu499Val							0.52492	0.4912	0.49025	0.4726	0.4913	0.21047	0.26193	0.52187	0.29727	0.53269	0.58092	0.63823	0.27842	0.58523	0.12618	0.10839	0.49993	0.05361	0.35262	0.47049	0.37635	0.36783	0.36988	0.47714	0.36971	0.50764	0.38439	0.35743	0.2883	0.29017	0.09143	0.92422	0.97443	0.96076
chr22	28689182	G	T	Yes	ENST00000404276.6	missense_variant	14	c.1495C>A	p.Leu499Met	Uncertain significance	MONDO:MONDO:0016419,MedGen:C0346153,OMIM:114480,Orphanet:227535	Familial cancer of breast	criteria provided, single submitter	1347996		0.06361	0.02589	0.34702	0.30104	0.4913	0.21047	0.26193	0.54347	0.03463	0.43417	0.36925	0.51595	0.16043	0.51029	0.14325	0.24121	0.41677	0.029	0.38132	0.37425	0.3569	0.3481	0.23048	0.30012	0.24054	0.00022	0.37773	0.36388	0.19674	0.22745	0.09143	0.92422	0.97443	0.96076
chr22	28689184	A	C	Yes	ENST00000404276.6	missense_variant	14	c.1493T>G	p.Leu498Arg							0.7849	0.83351	0.90584	0.86255	0.62929	0.81001	0.26193	0.53731	0.7522	0.89912	0.80567	0.78288	0.61759	0.7836	0.52916	0.28774	0.57382	0.20186	0.42024	0.74478	0.65363	0.64932	0.80162	0.50983	0.60059	0.78138	0.53655	0.60161	0.5595	0.50995	0.23062	0.92422	0.97443	0.96076
chr22	28689184	A	G	Yes	ENST00000404276.6	missense_variant	14	c.1493T>C	p.Leu498Pro	Uncertain significance	MONDO:MONDO:0016419,MedGen:C0346153,OMIM:114480,Orphanet:227535	Familial cancer of breast	criteria provided, single submitter	1040512		0.7849	0.83351	0.90584	0.88582	0.62929	0.81001	0.26193	0.54347	0.82638	0.93605	0.80567	0.78288	0.70017	0.7882	0.60574	0.33788	0.51402	0.20751	0.46148	0.77622	0.6718	0.66768	0.81922	0.4341	0.63694	0.8962	0.52263	0.72103	0.56042	0.51069	0.23062	0.92422	0.97443	0.96076
chr22	28689184	A	T	Yes	ENST00000404276.6	missense_variant	14	c.1493T>A	p.Leu498His							0.91255	0.92824	0.90584	0.86255	0.62929	0.81001	0.26193	0.54149	0.84387	0.86191	0.80567	0.78288	0.64473	0.79134	0.54358	0.24921	0.53064	0.19538	0.42133	0.8166	0.66764	0.66348	0.74634	0.40827	0.5941	0.36084	0.53196	0.60161	0.55989	0.51029	0.23062	0.92422	0.97443	0.96076
chr22	28689185	G	A	Yes	ENST00000404276.6	missense_variant	14	c.1492C>T	p.Leu498Phe	Uncertain significance	MONDO:MONDO:0016419,MedGen:C0346153,OMIM:114480,Orphanet:227535|MONDO:MONDO:0015356,MeSH:D009386,MedGen:C0027672,Orphanet:140162	Familial cancer of breast|Hereditary cancer-predisposing syndrome	criteria provided, multiple submitters, no conflicts	920262		0.41364	0.70582	0.77913	0.8111	0.62929	0.50806	0.26193	0.53516	0.64363	0.66358	0.78069	0.74452	0.49129	0.76027	0.38195	0.1783	0.61029	0.18684	0.33456	0.72853	0.42327	0.41551	0.72061	0.53946	0.4306	0.76695	0.25775	0.26389	0.48345	0.41718	0.13942	0.92422	0.97443	0.96076
chr22	28689185	G	C	Yes	ENST00000404276.6	missense_variant	14	c.1492C>G	p.Leu498Val	Uncertain significance	MONDO:MONDO:0016419,MedGen:C0346153,OMIM:114480,Orphanet:227535	Familial cancer of breast	criteria provided, single submitter	2017750		0.63226	0.69154	0.63424	0.60615	0.62929	0.51042	0.26193	0.52187	0.47008	0.63459	0.7253	0.71525	0.46494	0.64622	0.39956	0.1783	0.48798	0.10482	0.30015	0.58843	0.39957	0.39141	0.48045	0.53348	0.36358	0.7944	0.35323	0.39673	0.43838	0.3861	0.13942	0.92422	0.97443	0.96076
chr22	28689185	G	T	Yes	ENST00000404276.6	missense_variant	14	c.1492C>A	p.Leu498Ile							0.34982	0.40747	0.53363	0.61067	0.62929	0.51042	0.26193	0.50976	0.33197	0.58458	0.71396	0.71781	0.42498	0.59076	0.34888	0.22687	0.40449	0.149	0.36107	0.51495	0.37324	0.36468	0.49321	0.48813	0.3007	0.56759	0.34638	0.37999	0.37879	0.34599	0.13942	0.92422	0.97443	0.96076
chr22	28689186	A	C	Yes	ENST00000404276.6	missense_variant	14	c.1491T>G	p.Asp497Glu							0.08408	0.03487	0.15093	0.143	0.06121	0.18878	0.09354	0.47815	0.02297	0.09914	0.29284	0.16548	0.08281	0.14349	0.03691	0.12497	0.43049	0.01881	0.12727	0.35071	0.12191	0.1118	0.00983	0.12977	0.02708	0.03253	0.04894	0.16221	0.07272	0.05906	0.10934	0.92422	0.97443	0.96076
chr22	28689186	A	T	Yes	ENST00000404276.6	missense_variant	14	c.1491T>A	p.Asp497Glu							0.08408	0.03487	0.15093	0.143	0.06121	0.18878	0.09354	0.47815	0.02297	0.09914	0.29284	0.16548	0.08397	0.14349	0.03691	0.12497	0.43049	0.01881	0.12727	0.35071	0.12194	0.11182	0.01078	0.12977	0.02526	0.036	0.05975	0.17656	0.07272	0.05906	0.10934	0.92422	0.97443	0.96076
chr22	28689187	T	A	Yes	ENST00000404276.6	missense_variant	14	c.1490A>T	p.Asp497Val	Uncertain significance	MedGen:CN169374|MedGen:C3661900|MONDO:MONDO:0016419,MedGen:C0346153,OMIM:114480,Orphanet:227535	not specified|not provided|Familial cancer of breast	criteria provided, multiple submitters, no conflicts	928741		0.31834	0.26467	0.25333	0.22329	0.06121	0.20203	0.14455	0.47815	0.42763	0.38027	0.254	0.1907	0.23492	0.37444	0.29158	0.33141	0.57886	0.02307	0.10148	0.5607	0.35587	0.34706	0.09397	0.44465	0.19252	0.13601	0.11666	0.23818	0.17236	0.15901	0.06048	0.92422	0.97443	0.96076
chr22	28689187	T	C	Yes	ENST00000404276.6	missense_variant	14	c.1490A>G	p.Asp497Gly	Uncertain significance	MONDO:MONDO:0015356,MeSH:D009386,MedGen:C0027672,Orphanet:140162|MONDO:MONDO:0016419,MedGen:C0346153,OMIM:114480,Orphanet:227535	Hereditary cancer-predisposing syndrome|Familial cancer of breast	criteria provided, multiple submitters, no conflicts	1773766	rs549945536	0.33585	0.21478	0.19245	0.2154	0.06121	0.08975	0.14455	0.49068	0.35194	0.31365	0.254	0.1907	0.06509	0.29466	0.1533	0.16005	0.59383	0.02225	0.12396	0.51661	0.22936	0.30934	0.02057	0.37818	0.19327	0.24635	0.09413	0.19185	0.17236	0.15901	0.06048	0.92422	0.97443	0.96076
chr22	28689187	T	G	Yes	ENST00000404276.6	missense_variant	14	c.1490A>C	p.Asp497Ala							0.19854	0.07716	0.09854	0.04355	0.06121	0.08975	0.09354	0.48142	0.22078	0.1448	0.27385	0.16246	0.13789	0.28373	0.15663	0.18757	0.6176	0.02063	0.12365	0.42207	0.22762	0.21748	0.01494	0.15001	0.1748	0.14051	0.11247	0.21289	0.16174	0.15324	0.06048	0.92422	0.97443	0.96076
chr22	28689188	C	A	Yes	ENST00000404276.6	missense_variant	14	c.1489G>T	p.Asp497Tyr							0.58626	0.55341	0.38931	0.31939	0.06121	0.08975	0.14455	0.49068	0.4066	0.3314	0.28427	0.19029	0.26096	0.44469	0.27654	0.32816	0.53744	0.02391	0.1534	0.58089	0.3412	0.33218	0.16643	0.40965	0.2054	0.12867	0.09041	0.23818	0.15746	0.14197	0.05997	0.92422	0.97443	0.96076
chr22	28689188	C	G	Yes	ENST00000404276.6	missense_variant	14	c.1489G>C	p.Asp497His							0.42783	0.40586	0.12183	0.087	0.06121	0.08975	0.14455	0.49919	0.16598	0.22486	0.28427	0.19029	0.19358	0.30037	0.08068	0.09776	0.59573	0.02037	0.14603	0.45058	0.26039	0.25049	0.00942	0.19511	0.10876	0.13738	0.06631	0.1711	0.15746	0.14197	0.05997	0.92422	0.97443	0.96076
chr22	28689188	C	T	Yes	ENST00000404276.6	missense_variant	14	c.1489G>A	p.Asp497Asn	Conflicting classifications of pathogenicity	.|MONDO:MONDO:0015356,MeSH:D009386,MedGen:C0027672,Orphanet:140162|MedGen:CN169374|MedGen:C3661900|MONDO:MONDO:0016419,MedGen:C0346153,OMIM:114480,Orphanet:227535	CHEK2-related condition|Hereditary cancer-predisposing syndrome|not specified|not provided|Familial cancer of breast	criteria provided, conflicting classifications	142445	rs143965148	0.08042	0.14865	0.02946	0.04355	0.06121	0.08975	0.09354	0.49358	0.05217	0.22228	0.17434	0.36341	0.00298	0.32271	0.09122	0.14665	0.40847	0.01902	0.14042	0.36573	0.00101	0.04127	9e-05	0.2693	0.09749	0.21155	0.03051	0.10205	0.05991	0.07309	0.05997	0.92422	0.97443	0.96076
chr22	28689189	T	A	Yes	ENST00000404276.6	missense_variant	14	c.1488A>T	p.Gln496His							0.20078	0.21478	0.02946	0.04355	0.1101	0.08975	0.09354	0.50192	0.0438	0.3303	0.13466	0.33382	0.01942	0.43546	0.08068	0.09259	0.34424	0.01888	0.16276	0.43773	0.18833	0.17806	0.01498	0.27102	0.09168	0.09087	0.07515	0.20916	0.04118	0.04794	0.07066	0.92422	0.97443	0.96076
chr22	28689189	T	G	Yes	ENST00000404276.6	missense_variant	14	c.1488A>C	p.Gln496His							0.20078	0.21478	0.02946	0.04355	0.1101	0.08975	0.09354	0.50192	0.0438	0.3303	0.13466	0.33382	0.02032	0.43546	0.08068	0.09259	0.34424	0.01888	0.16276	0.43773	0.18833	0.17806	0.01439	0.27102	0.0889	0.08749	0.0838	0.25388	0.04118	0.04794	0.07066	0.92422	0.97443	0.96076
chr22	28689190	T	A	Yes	ENST00000404276.6	missense_variant	14	c.1487A>T	p.Gln496Leu							0.56456	0.37589	0.27304	0.21741	0.1101	0.08975	0.14455	0.46028	0.68298	0.57946	0.36691	0.48824	0.10313	0.53199	0.30843	0.14078	0.50012	0.0203	0.12959	0.71947	0.34087	0.33183	0.23249	0.35027	0.31484	0.19498	0.37255	0.37744	0.13658	0.16705	0.0839	0.92422	0.97443	0.96076
chr22	28689190	T	C	Yes	ENST00000404276.6	missense_variant	14	c.1487A>G	p.Gln496Arg							0.35537	0.1834	0.02946	0.06944	0.1101	0.08975	0.14455	0.49068	0.32387	0.29313	0.2943	0.44445	0.06139	0.40505	0.19193	0.12076	0.53058	0.0197	0.16304	0.52209	0.22177	0.21163	0.04399	0.20505	0.2521	0.11098	0.33591	0.34516	0.12454	0.1577	0.0839	0.92422	0.97443	0.96076
chr22	28689190	T	G	Yes	ENST00000404276.6	missense_variant	14	c.1487A>C	p.Gln496Pro	Uncertain significance	MONDO:MONDO:0016419,MedGen:C0346153,OMIM:114480,Orphanet:227535|MONDO:MONDO:0015356,MeSH:D009386,MedGen:C0027672,Orphanet:140162	Familial cancer of breast|Hereditary cancer-predisposing syndrome	criteria provided, multiple submitters, no conflicts	1406057		0.49613	0.3773	0.3403	0.36942	0.1101	0.08975	0.14455	0.47477	0.56144	0.69213	0.41431	0.51133	0.12638	0.44863	0.4053	0.1321	0.5727	0.03426	0.15225	0.71485	0.35559	0.34678	0.21136	0.41328	0.44636	0.0721	0.37788	0.50473	0.14873	0.17493	0.0839	0.92422	0.97443	0.96076
chr22	28689191	G	A	Yes	ENST00000404276.6	stop_gained	14	c.1486C>T	p.Gln496Ter	Pathogenic/Likely pathogenic	MONDO:MONDO:0023122,MedGen:C2931456,Orphanet:1331|MedGen:C3661900|MONDO:MONDO:0016419,MedGen:C0346153,OMIM:114480,Orphanet:227535|MONDO:MONDO:0015356,MeSH:D009386,MedGen:C0027672,Orphanet:140162|MedGen:CN239278	Familial prostate carcinoma|not provided|Familial cancer of breast|Hereditary cancer-predisposing syndrome|CHEK2-Related Cancer Susceptibility	criteria provided, multiple submitters, no conflicts	230455	rs756250205	.	.	.	.	0.1101	0.81001	.	.	.	0.90138	.	.	.	.	.	.	.	.	.	.	0.74198	0.73863	.	.	0.95354	0.16447	0.28389	0.22161	0.34949	0.22816	0.06935	0.92422	0.97443	0.96076
chr22	28689191	G	C	Yes	ENST00000404276.6	missense_variant	14	c.1486C>G	p.Gln496Glu	Uncertain significance	MONDO:MONDO:0016419,MedGen:C0346153,OMIM:114480,Orphanet:227535|MONDO:MONDO:0015356,MeSH:D009386,MedGen:C0027672,Orphanet:140162	Familial cancer of breast|Hereditary cancer-predisposing syndrome	criteria provided, multiple submitters, no conflicts	819345	rs756250205	0.17069	0.01155	0.02946	0.04355	0.1101	0.08975	0.04423	0.49068	0.06253	0.28616	0.33951	0.34463	0.01351	0.28208	0.09122	0.1676	0.30501	0.0197	0.14459	0.35409	0.1527	0.14242	0.00668	0.30204	0.10422	0.00095	0.2685	0.27022	0.0252	0.03907	0.06935	0.92422	0.97443	0.96076
chr22	28689191	G	T	Yes	ENST00000404276.6	missense_variant	14	c.1486C>A	p.Gln496Lys	Uncertain significance	MONDO:MONDO:0016419,MedGen:C0346153,OMIM:114480,Orphanet:227535|MONDO:MONDO:0015356,MeSH:D009386,MedGen:C0027672,Orphanet:140162	Familial cancer of breast|Hereditary cancer-predisposing syndrome	criteria provided, multiple submitters, no conflicts	481082	rs756250205	0.28026	0.14116	0.2035	0.143	0.1101	0.08975	0.14455	0.49068	0.30762	0.28965	0.26196	0.40422	0.0468	0.41214	0.08068	0.40298	0.35149	0.02083	0.1721	0.47253	0.23719	0.22713	0.03468	0.27564	0.15365	0.01786	0.26386	0.2558	0.04215	0.05655	0.06935	0.92422	0.97443	0.96076
chr22	28689192	A	C	Yes	ENST00000404276.6	missense_variant	14	c.1485T>G	p.Phe495Leu							0.14497	0.11078	0.43974	0.46423	0.52346	0.4418	0.26193	0.45636	0.09135	0.66101	0.50127	0.59965	0.15742	0.50986	0.57482	0.1496	0.36032	0.07085	0.62729	0.36313	0.43579	0.4282	0.21026	0.53646	0.21216	0.03606	0.35618	0.29875	0.14641	0.16081	0.06095	0.92422	0.97443	0.96076
chr22	28689192	A	T	Yes	ENST00000404276.6	missense_variant	14	c.1485T>A	p.Phe495Leu							0.14497	0.11078	0.43974	0.46423	0.52346	0.44535	0.26193	0.45636	0.09135	0.66101	0.59507	0.61647	0.20864	0.57343	0.57482	0.1496	0.40566	0.07085	0.62729	0.36313	0.43588	0.42827	0.21542	0.53646	0.21855	0.03678	0.35009	0.2944	0.22414	0.21172	0.06095	0.92422	0.97443	0.96076
chr22	28689193	A	C	Yes	ENST00000404276.6	missense_variant	14	c.1484T>G	p.Phe495Cys							0.45393	0.44702	0.77913	0.78396	0.52346	0.81001	0.26193	0.50721	0.26422	0.87481	0.50604	0.54005	0.36546	0.6453	0.50496	0.26683	0.47141	0.19898	0.62319	0.63424	0.73106	0.72756	0.47572	0.56255	0.50333	0.34653	0.61755	0.51108	0.35613	0.36513	0.23062	0.92422	0.97443	0.96076
chr22	28689193	A	G	Yes	ENST00000404276.6	missense_variant	14	c.1484T>C	p.Phe495Ser							0.41364	0.47336	0.77913	0.70672	0.52346	0.81001	0.26193	0.4846	0.26843	0.85238	0.77486	0.76456	0.41837	0.74785	0.47942	0.28289	0.50221	0.2029	0.59202	0.45325	0.69162	0.68769	0.51631	0.4924	0.49431	0.78202	0.56352	0.4555	0.52461	0.50701	0.23062	0.92422	0.97443	0.96076
chr22	28689193	A	T	Yes	ENST00000404276.6	missense_variant	14	c.1484T>A	p.Phe495Tyr							0.19927	0.53072	0.63424	0.6334	0.52346	0.81001	0.26193	0.49358	0.18248	0.62526	0.77201	0.75202	0.37813	0.69815	0.42761	0.19689	0.469	0.17085	0.6177	0.44965	0.46005	0.45284	0.51533	0.40231	0.34844	0.12985	0.61211	0.48123	0.53037	0.51234	0.23062	0.92422	0.97443	0.96076
chr22	28689194	A	C	Yes	ENST00000404276.6	missense_variant	14	c.1483T>G	p.Phe495Val							0.06011	0.0976	0.3274	0.41361	0.52346	0.81001	0.26193	0.47815	0.01488	0.76111	0.44886	0.4843	0.38726	0.4695	0.50028	0.12639	0.53654	0.03475	0.56652	0.36394	0.57883	0.57344	0.52348	0.52533	0.24122	0.00778	0.68962	0.60903	0.43831	0.44765	0.23062	0.92422	0.97443	0.96076
chr22	28689194	A	G	Yes	ENST00000404276.6	missense_variant	14	c.1483T>C	p.Phe495Leu							0.14497	0.11078	0.43974	0.46423	0.52346	0.81001	0.26193	0.45636	0.09135	0.66101	0.61303	0.64875	0.33151	0.65674	0.38195	0.1496	0.49304	0.07085	0.62729	0.36313	0.47026	0.46317	0.44751	0.53646	0.29694	0.09119	0.67464	0.60161	0.36007	0.38344	0.23062	0.92422	0.97443	0.96076
chr22	28689194	A	T	Yes	ENST00000404276.6	missense_variant	14	c.1483T>A	p.Phe495Ile							0.15098	0.14284	0.48745	0.50238	0.52346	0.81001	0.26193	0.48769	0.0268	0.71321	0.49472	0.52582	0.36408	0.50884	0.38394	0.14078	0.55022	0.04578	0.59703	0.36292	0.5177	0.51133	0.42617	0.52334	0.28519	0.06297	0.68472	0.59569	0.45536	0.45977	0.23062	0.92422	0.97443	0.96076
chr22	28689195	C	A	Yes	ENST00000404276.6	missense_variant	14	c.1482G>T	p.Lys494Asn	Uncertain significance	MONDO:MONDO:0015356,MeSH:D009386,MedGen:C0027672,Orphanet:140162|MONDO:MONDO:0016419,MedGen:C0346153,OMIM:114480,Orphanet:227535	Hereditary cancer-predisposing syndrome|Familial cancer of breast	criteria provided, multiple submitters, no conflicts	819340	rs767043399	0.26852	0.29056	0.32288	0.29098	0.55875	0.81001	0.22405	0.49358	0.39887	0.50237	0.27603	0.43028	0.23601	0.50841	0.19193	0.32816	0.52393	0.022	0.4388	0.51806	0.19316	0.20315	0.1348	0.63722	0.24259	0.21316	0.32834	0.31402	0.15259	0.15513	0.07273	0.92422	0.97443	0.96076
chr22	28689195	C	G	Yes	ENST00000404276.6	missense_variant	14	c.1482G>C	p.Lys494Asn	Uncertain significance	MONDO:MONDO:0015356,MeSH:D009386,MedGen:C0027672,Orphanet:140162|MONDO:MONDO:0016419,MedGen:C0346153,OMIM:114480,Orphanet:227535|MedGen:C3661900|Gene:553989,MedGen:C1835398,OMIM:151623,Orphanet:524	Hereditary cancer-predisposing syndrome|Familial cancer of breast|not provided|Li-Fraumeni syndrome 1	criteria provided, multiple submitters, no conflicts	420225	rs767043399	0.26852	0.29056	0.32288	0.29098	0.55875	0.81001	0.22405	0.49358	0.39887	0.50237	0.27603	0.43028	0.24346	0.50009	0.19193	0.32816	0.52393	0.022	0.4388	0.51806	0.21333	0.20315	0.1348	0.63722	0.23687	0.2068	0.33244	0.3233	0.15259	0.15513	0.07273	0.92422	0.97443	0.96076
chr22	28689196	T	A	Yes	ENST00000404276.6	missense_variant	14	c.1481A>T	p.Lys494Met	Uncertain significance	MONDO:MONDO:0016419,MedGen:C0346153,OMIM:114480,Orphanet:227535	Familial cancer of breast	criteria provided, single submitter	1505913		0.72154	0.59159	0.77913	0.64797	0.55875	0.81001	0.22405	0.49919	0.60982	0.53796	0.1119	0.38218	0.39393	0.5579	0.39182	0.31519	0.6623	0.10192	0.34419	0.65417	0.44643	0.43901	0.66376	0.65783	0.47334	0.46445	0.36197	0.33638	0.34181	0.33408	0.08148	0.92422	0.97443	0.96076
chr22	28689196	T	C	Yes	ENST00000404276.6	missense_variant	14	c.1481A>G	p.Lys494Arg	Uncertain significance	MONDO:MONDO:0016419,MedGen:C0346153,OMIM:114480,Orphanet:227535	Familial cancer of breast	criteria provided, single submitter	651099	rs1601702380	0.32141	0.27235	0.53761	0.50752	0.55875	0.81001	0.22405	0.48769	0.2829	0.25622	0.1119	0.38218	0.27238	0.2988	0.05648	0.29741	0.65019	0.01841	0.35267	0.46083	0.30285	0.29331	0.35119	0.59551	0.24109	0.20561	0.3455	0.34871	0.34181	0.33408	0.08148	0.92422	0.97443	0.96076
chr22	28689196	T	G	Yes	ENST00000404276.6	missense_variant	14	c.1481A>C	p.Lys494Thr							0.21884	0.07592	0.17573	0.19966	0.55875	0.81001	0.11182	0.4846	0.37375	0.35408	0.05367	0.31496	0.21954	0.38702	0.222	0.35571	0.64038	0.02056	0.42463	0.50626	0.35491	0.34607	0.24535	0.47426	0.2097	0.07015	0.30189	0.22251	0.31755	0.3199	0.08148	0.92422	0.97443	0.96076
chr22	28689197	T	A	Yes	ENST00000404276.6	stop_gained	14	c.1480A>T	p.Lys494Ter							.	.	.	.	0.55875	0.81001	.	.	.	0.87699	.	.	.	.	.	.	.	.	.	.	0.96476	0.96417	0.98208	.	0.98138	0.55231	0.61649	0.24114	0.76543	0.66695	0.23062	0.92422	0.97443	0.96076
chr22	28689197	T	C	Yes	ENST00000404276.6	missense_variant	14	c.1480A>G	p.Lys494Glu	Uncertain significance	MONDO:MONDO:0015356,MeSH:D009386,MedGen:C0027672,Orphanet:140162	Hereditary cancer-predisposing syndrome	criteria provided, single submitter	819333	rs754339938	0.31088	0.19972	0.53761	0.48197	0.55875	0.81001	0.22405	0.47815	0.2577	0.50418	0.52127	0.52644	0.31984	0.56468	0.34239	0.29258	0.65164	0.02307	0.40569	0.44535	0.39361	0.38538	0.24352	0.62362	0.41174	0.1831	0.59726	0.59924	0.35316	0.38542	0.23062	0.92422	0.97443	0.96076
chr22	28689197	T	G	Yes	ENST00000404276.6	missense_variant	14	c.1480A>C	p.Lys494Gln							0.45756	0.37872	0.61118	0.57058	0.55875	0.81001	0.22405	0.49068	0.34198	0.46649	0.66027	0.63802	0.42793	0.5783	0.32463	0.29581	0.66363	0.02547	0.36595	0.51103	0.36011	0.35136	0.42413	0.68723	0.50721	0.24211	0.62222	0.60436	0.4308	0.44673	0.23062	0.92422	0.97443	0.96076
chr22	28689198	T	A	Yes	ENST00000404276.6	missense_variant	14	c.1479A>T	p.Arg493Ser	Uncertain significance	MONDO:MONDO:0015356,MeSH:D009386,MedGen:C0027672,Orphanet:140162|MONDO:MONDO:0016419,MedGen:C0346153,OMIM:114480,Orphanet:227535	Hereditary cancer-predisposing syndrome|Familial cancer of breast	criteria provided, multiple submitters, no conflicts	819291	rs1601702414	0.27783	0.1589	0.12996	0.1646	0.19791	0.81001	0.11182	0.48142	0.32791	0.19995	0.03427	0.31284	0.04872	0.33799	0.2335	0.3785	0.45433	0.02011	0.10319	0.56625	0.30243	0.2929	0.03221	0.28733	0.30389	0.09008	0.19003	0.20361	0.10926	0.13585	0.06745	0.92422	0.97443	0.96076
chr22	28689198	T	G	Yes	ENST00000404276.6	missense_variant	14	c.1479A>C	p.Arg493Ser							0.27783	0.1589	0.12996	0.1646	0.19791	0.58761	0.11182	0.48142	0.32791	0.19995	0.03427	0.31284	0.05482	0.32109	0.2335	0.3785	0.45433	0.02011	0.10319	0.56625	0.2989	0.28934	0.02287	0.28733	0.18663	0.09059	0.20005	0.23804	0.10926	0.13585	0.06745	0.92422	0.97443	0.96076
chr22	28689199	C	A	Yes	ENST00000404276.6	missense_variant	14	c.1478G>T	p.Arg493Ile							0.3982	0.3904	0.40197	0.36167	0.19791	0.81001	0.17993	0.48769	0.64019	0.34336	0.11557	0.39197	0.12718	0.63084	0.23065	0.48664	0.43838	0.02381	0.12346	0.72349	0.31099	0.30158	0.19647	0.71494	0.18251	0.19045	0.25417	0.2865	0.12613	0.14867	0.05997	0.92422	0.97443	0.96076
chr22	28689199	C	G	Yes	ENST00000404276.6	missense_variant	14	c.1478G>C	p.Arg493Thr	Uncertain significance	MONDO:MONDO:0016419,MedGen:C0346153,OMIM:114480,Orphanet:227535|MONDO:MONDO:0015356,MeSH:D009386,MedGen:C0027672,Orphanet:140162	Familial cancer of breast|Hereditary cancer-predisposing syndrome	criteria provided, multiple submitters, no conflicts	630752	rs1569104499	0.21801	0.24913	0.27908	0.24832	0.19791	0.81001	0.17993	0.4846	0.36586	0.30687	0.06572	0.38464	0.06417	0.51467	0.06331	0.39482	0.39223	0.02225	0.12562	0.58531	0.28822	0.27857	0.17374	0.3236	0.13303	0.07949	0.254	0.28174	0.09571	0.12439	0.05997	0.92422	0.97443	0.96076
chr22	28689199	C	T	Yes	ENST00000404276.6	missense_variant	14	c.1478G>A	p.Arg493Lys							0.08559	0.06205	0.02946	0.087	0.19791	0.81001	0.11182	0.48769	0.08809	0.22742	0.12987	0.29865	0.01438	0.32289	0.07369	0.45216	0.3373	0.01924	0.12804	0.40535	0.18496	0.17468	0.02244	0.18826	0.10733	0.05815	0.19545	0.14312	0.06756	0.0998	0.05997	0.92422	0.97443	0.96076
chr22	28689200	T	A	Yes	ENST00000404276.6	stop_gained	14	c.1477A>T	p.Arg493Ter							.	.	.	.	0.19791	0.81001	.	.	.	0.9455	.	.	.	.	.	.	.	.	.	.	0.97509	0.9747	0.92901	.	0.97618	0.76695	0.6364	0.27442	0.78731	0.69733	0.23062	0.92422	0.97443	0.96076
chr22	28689200	T	C	Yes	ENST00000404276.6	missense_variant	14	c.1477A>G	p.Arg493Gly	Uncertain significance	MONDO:MONDO:0016419,MedGen:C0346153,OMIM:114480,Orphanet:227535	Familial cancer of breast	criteria provided, single submitter	647293	rs1601702436	0.49613	0.30828	0.29179	0.24832	0.19791	0.81001	0.17993	0.49642	0.57762	0.47765	0.41681	0.46183	0.32365	0.54205	0.22779	0.40134	0.59231	0.02408	0.10217	0.72176	0.40014	0.39201	0.27401	0.55431	0.54193	0.25284	0.61699	0.68519	0.32412	0.3746	0.23062	0.92422	0.97443	0.96076
chr22	28689201	C	A	Yes	ENST00000404276.6	missense_variant	14	c.1476G>T	p.Lys492Asn							0.32929	0.21144	0.90584	0.6583	0.53742	0.81001	0.26193	0.49358	0.44852	0.65074	0.11312	0.39817	0.27222	0.48419	0.3402	0.3834	0.62195	0.10722	0.48602	0.54936	0.24965	0.23967	0.47185	0.64256	0.47631	0.78523	0.40523	0.40948	0.3405	0.32795	0.06781	0.92422	0.97443	0.96076
chr22	28689201	C	G	Yes	ENST00000404276.6	missense_variant	14	c.1476G>C	p.Lys492Asn							0.32929	0.21144	0.90584	0.6583	0.53742	0.81001	0.26193	0.49358	0.44852	0.65074	0.11312	0.39817	0.2737	0.48041	0.338	0.3834	0.62195	0.10722	0.48602	0.54936	0.24965	0.23967	0.45943	0.64256	0.44934	0.79108	0.41179	0.41394	0.3405	0.32795	0.06781	0.92422	0.97443	0.96076
chr22	28689202	T	A	Yes	ENST00000404276.6	missense_variant	14	c.1475A>T	p.Lys492Met							0.50676	0.42436	0.65571	0.61462	0.53742	0.81001	0.26193	0.50192	0.37566	0.68342	0.26635	0.44108	0.28626	0.5145	0.44197	0.41443	0.6507	0.12303	0.37776	0.55108	0.45397	0.44667	0.51809	0.66351	0.5527	0.4659	0.51771	0.44075	0.39195	0.39093	0.1231	0.92422	0.97443	0.96076
chr22	28689202	T	C	Yes	ENST00000404276.6	missense_variant	14	c.1475A>G	p.Lys492Arg	Uncertain significance	MONDO:MONDO:0016419,MedGen:C0346153,OMIM:114480,Orphanet:227535	Familial cancer of breast	criteria provided, single submitter	1478392		0.14352	0.11515	0.30213	0.2682	0.53742	0.81001	0.26193	0.48769	0.11913	0.37405	0.26635	0.44108	0.15941	0.37263	0.09474	0.35084	0.63312	0.01841	0.38306	0.39037	0.29836	0.28879	0.2218	0.45571	0.25887	0.00793	0.45194	0.42462	0.39195	0.39093	0.1231	0.92422	0.97443	0.96076
chr22	28689202	T	G	Yes	ENST00000404276.6	missense_variant	14	c.1475A>C	p.Lys492Thr	Uncertain significance	MONDO:MONDO:0016419,MedGen:C0346153,OMIM:114480,Orphanet:227535	Familial cancer of breast	criteria provided, single submitter	2758806		0.26192	0.17964	0.67487	0.60107	0.53742	0.81001	0.26193	0.49358	0.45769	0.63204	0.61506	0.6665	0.28908	0.62851	0.41658	0.40788	0.63882	0.08315	0.46876	0.5162	0.4273	0.41957	0.47772	0.70803	0.39636	0.33906	0.52546	0.43916	0.36181	0.3671	0.1231	0.92422	0.97443	0.96076
chr22	28689203	T	A	Yes	ENST00000404276.6	stop_gained	14	c.1474A>T	p.Lys492Ter							.	.	.	.	0.53742	0.81001	.	.	.	0.94314	.	.	.	.	.	.	.	.	.	.	0.97509	0.9747	.	.	0.98473	0.60738	0.64163	0.24266	0.92447	0.84227	0.23062	0.92422	0.97443	0.96076
chr22	28689203	T	C	Yes	ENST00000404276.6	missense_variant	14	c.1474A>G	p.Lys492Glu							0.27663	0.1348	0.61523	0.52336	0.53742	0.81001	0.26193	0.4846	0.38151	0.59563	0.49472	0.52582	0.35002	0.4385	0.28662	0.34436	0.63148	0.03547	0.45249	0.51421	0.4857	0.47886	0.42734	0.62902	0.44165	0.3336	0.62218	0.68153	0.47497	0.4933	0.23062	0.92422	0.97443	0.96076
chr22	28689203	T	G	Yes	ENST00000404276.6	missense_variant	14	c.1474A>C	p.Lys492Gln							0.263	0.13103	0.65571	0.58514	0.53742	0.81001	0.26193	0.49919	0.28084	0.55193	0.44886	0.4843	0.32256	0.42203	0.21613	0.35571	0.62396	0.02115	0.40288	0.45706	0.38903	0.38073	0.4192	0.69301	0.43774	0.14245	0.64745	0.67943	0.45774	0.48051	0.23062	0.92422	0.97443	0.96076
chr22	28689204	C	A	Yes	ENST00000404276.6	missense_variant	14	c.1473G>T	p.Met491Ile							0.32453	0.31527	0.58077	0.6334	0.8433	0.81001	0.26193	0.48142	0.40082	0.71055	0.50552	0.56662	0.48881	0.5683	0.38592	0.19533	0.34151	0.10492	0.45647	0.55298	0.60863	0.60372	0.50598	0.71859	0.55149	0.19296	0.65281	0.64379	0.50737	0.53151	0.29537	0.92422	0.97443	0.96076
chr22	28689204	C	G	Yes	ENST00000404276.6	missense_variant	14	c.1473G>C	p.Met491Ile							0.32453	0.31527	0.58077	0.6334	0.8433	0.81001	0.26193	0.48142	0.40082	0.71055	0.50552	0.56662	0.5005	0.56573	0.38592	0.19533	0.34151	0.10492	0.45647	0.55298	0.60863	0.60372	0.49651	0.71859	0.48049	0.1914	0.65999	0.64379	0.50737	0.53151	0.29537	0.92422	0.97443	0.96076
chr22	28689204	C	T	Yes	ENST00000404276.6	missense_variant	14	c.1473G>A	p.Met491Ile							0.32453	0.31527	0.58077	0.6334	0.8433	0.81001	0.26193	0.48142	0.40082	0.71055	0.67925	0.70166	0.48514	0.5968	0.38592	0.19533	0.3412	0.10492	0.45647	0.55298	0.60863	0.60372	0.50598	0.71859	0.54811	0.18668	0.62688	0.62159	0.50677	0.53176	0.29537	0.92422	0.97443	0.96076
chr22	28689205	A	C	Yes	ENST00000404276.6	missense_variant	14	c.1472T>G	p.Met491Arg	Uncertain significance	MONDO:MONDO:0016419,MedGen:C0346153,OMIM:114480,Orphanet:227535	Familial cancer of breast	criteria provided, single submitter	1467627		0.7849	0.76473	0.90584	0.79672	0.8433	0.81001	0.26193	0.47815	0.78135	0.86941	0.50915	0.54064	0.61989	0.61023	0.5709	0.26683	0.45345	0.10332	0.52732	0.75514	0.77813	0.77526	0.83025	0.62412	0.67085	0.38214	0.70889	0.68785	0.48821	0.50737	0.23062	0.92422	0.97443	0.96076
chr22	28689205	A	G	Yes	ENST00000404276.6	missense_variant	14	c.1472T>C	p.Met491Thr							0.72154	0.40909	0.77913	0.79672	0.8433	0.81001	0.26193	0.47815	0.7212	0.83473	0.50915	0.54064	0.60012	0.61597	0.53499	0.32654	0.43384	0.18855	0.57621	0.723	0.70132	0.69749	0.67973	0.56927	0.57135	0.43063	0.69413	0.66067	0.48821	0.50737	0.23062	0.92422	0.97443	0.96076
chr22	28689205	A	T	Yes	ENST00000404276.6	missense_variant	14	c.1472T>A	p.Met491Lys	Uncertain significance	MONDO:MONDO:0016419,MedGen:C0346153,OMIM:114480,Orphanet:227535	Familial cancer of breast	criteria provided, single submitter	655511	rs1601702472	0.7849	0.7415	0.77913	0.77487	0.8433	0.81001	0.26193	0.4713	0.7698	0.83576	0.50915	0.54064	0.70525	0.58991	0.68844	0.5852	0.44716	0.19026	0.5407	0.73813	0.76132	0.75822	0.83025	0.63503	0.63913	0.39713	0.70405	0.68546	0.48821	0.50737	0.23062	0.92422	0.97443	0.96076
chr22	28689206	T	A	Yes	ENST00000404276.6	missense_variant	14	c.1471A>T	p.Met491Leu	Uncertain significance	MONDO:MONDO:0015356,MeSH:D009386,MedGen:C0027672,Orphanet:140162|MONDO:MONDO:0016419,MedGen:C0346153,OMIM:114480,Orphanet:227535	Hereditary cancer-predisposing syndrome|Familial cancer of breast	criteria provided, multiple submitters, no conflicts	530145	rs1555912088	0.2708	0.40747	0.52977	0.60472	0.8433	0.81001	0.26193	0.46028	0.35597	0.60325	0.64573	0.6751	0.4757	0.62324	0.35103	0.26362	0.30691	0.0564	0.46252	0.52464	0.58192	0.57658	0.46574	0.47186	0.43774	0.23695	0.64163	0.67515	0.44935	0.46995	0.23062	0.92422	0.97443	0.96076
chr22	28689206	T	C	Yes	ENST00000404276.6	missense_variant	14	c.1471A>G	p.Met491Val	Uncertain significance	MONDO:MONDO:0016419,MedGen:C0346153,OMIM:114480,Orphanet:227535	Familial cancer of breast	criteria provided, single submitter	530179	rs1555912088	0.2731	0.22962	0.52883	0.4989	0.8433	0.81001	0.26193	0.47477	0.4085	0.72746	0.57215	0.59855	0.44663	0.60682	0.3739	0.21735	0.33175	0.05777	0.40555	0.55658	0.61122	0.60634	0.39329	0.4924	0.35675	0.08012	0.62218	0.6704	0.41697	0.44357	0.23062	0.92422	0.97443	0.96076
chr22	28689206	T	G	Yes	ENST00000404276.6	missense_variant	14	c.1471A>C	p.Met491Leu	Uncertain significance	MONDO:MONDO:0015356,MeSH:D009386,MedGen:C0027672,Orphanet:140162|MONDO:MONDO:0016419,MedGen:C0346153,OMIM:114480,Orphanet:227535	Hereditary cancer-predisposing syndrome|Familial cancer of breast	criteria provided, multiple submitters, no conflicts	641828	rs1555912088	0.2708	0.40747	0.52977	0.60472	0.8433	0.81001	0.26193	0.46028	0.35597	0.60325	0.64573	0.6751	0.46969	0.61422	0.35103	0.26362	0.30691	0.0564	0.46252	0.52464	0.58192	0.57658	0.43853	0.47186	0.43955	0.24076	0.64745	0.6826	0.44935	0.46995	0.23062	0.92422	0.97443	0.96076
chr22	28689207	G	C	Yes	ENST00000404276.6	missense_variant	14	c.1470C>G	p.Asp490Glu							0.12032	0.01155	0.09854	0.1009	0.11543	0.81001	0.11182	0.49358	0.05405	0.2513	0.06628	0.31042	0.06047	0.38615	0.19503	0.2444	0.59282	0.01881	0.24519	0.36827	0.22611	0.21597	0.01092	0.18485	0.15011	0.01432	0.34762	0.41589	0.28627	0.296	0.07066	0.92422	0.97443	0.96076
chr22	28689207	G	T	Yes	ENST00000404276.6	missense_variant	14	c.1470C>A	p.Asp490Glu	Uncertain significance	MONDO:MONDO:0015356,MeSH:D009386,MedGen:C0027672,Orphanet:140162|MedGen:CN169374|MedGen:C3661900|MONDO:MONDO:0016419,MedGen:C0346153,OMIM:114480,Orphanet:227535	Hereditary cancer-predisposing syndrome|not specified|not provided|Familial cancer of breast	criteria provided, multiple submitters, no conflicts	128062	rs587780178	0.12032	0.01155	0.09854	0.1009	0.11543	0.81001	0.11182	0.49358	0.05405	0.2513	0.06628	0.31042	0.06211	0.38615	0.19503	0.2444	0.59282	0.01881	0.24519	0.36827	0.08583	0.21599	0.00131	0.18485	0.15231	0.01692	0.35769	0.41589	0.28627	0.296	0.07066	0.92422	0.97443	0.96076
chr22	28689208	T	A	Yes	ENST00000404276.6	missense_variant	14	c.1469A>T	p.Asp490Val							0.4732	0.3204	0.35279	0.3321	0.11543	0.81001	0.17993	0.48769	0.60188	0.58373	0.13386	0.40029	0.18558	0.50151	0.39764	0.34112	0.63263	0.02524	0.21673	0.72181	0.41567	0.40778	0.16818	0.40374	0.26035	0.15587	0.30524	0.35773	0.30407	0.29825	0.08079	0.92422	0.97443	0.96076
chr22	28689208	T	C	Yes	ENST00000404276.6	missense_variant	14	c.1469A>G	p.Asp490Gly							0.41096	0.27145	0.34134	0.32841	0.11543	0.81001	0.17993	0.49919	0.52128	0.36043	0.13386	0.40029	0.16268	0.4875	0.26358	0.3476	0.61109	0.02589	0.23714	0.61674	0.38416	0.37578	0.14516	0.48339	0.27469	0.29072	0.28471	0.37027	0.30407	0.29825	0.08079	0.92422	0.97443	0.96076
chr22	28689208	T	G	Yes	ENST00000404276.6	missense_variant	14	c.1469A>C	p.Asp490Ala							0.18184	0.08808	0.18885	0.1646	0.11543	0.81001	0.17993	0.4846	0.39314	0.31814	0.13386	0.40029	0.10528	0.41084	0.29889	0.30387	0.63668	0.02063	0.23192	0.58686	0.3365	0.32742	0.04046	0.20051	0.23864	0.06107	0.28743	0.3373	0.30407	0.29825	0.08079	0.92422	0.97443	0.96076
chr22	28689209	C	A	Yes	ENST00000404276.6	missense_variant	14	c.1468G>T	p.Asp490Tyr							0.41637	0.4808	0.17086	0.21741	0.11543	0.81001	0.11182	0.49919	0.64019	0.34444	0.0429	0.29992	0.13253	0.55366	0.4034	0.46857	0.52289	0.02115	0.2795	0.72682	0.40129	0.39317	0.07203	0.27277	0.25831	0.15839	0.20151	0.30091	0.18332	0.18828	0.06095	0.92422	0.97443	0.96076
chr22	28689209	C	G	Yes	ENST00000404276.6	missense_variant	14	c.1468G>C	p.Asp490His							0.46513	0.44501	0.16867	0.18783	0.11543	0.81001	0.17993	0.50459	0.44094	0.36359	0.0596	0.33968	0.09088	0.53406	0.14996	0.31196	0.53489	0.02063	0.28745	0.59212	0.34521	0.33626	0.0742	0.2615	0.24609	0.15635	0.22588	0.36524	0.19446	0.19434	0.06095	0.92422	0.97443	0.96076
chr22	28689209	C	T	Yes	ENST00000404276.6	missense_variant	14	c.1468G>A	p.Asp490Asn							0.29554	0.14961	0.39027	0.32387	0.11543	0.81001	0.11182	0.49642	0.27669	0.28028	0.0866	0.33099	0.02089	0.47657	0.00512	0.27164	0.38348	0.01915	0.26516	0.46451	0.12793	0.11776	0.1081	0.29555	0.24382	0.2293	0.20302	0.33908	0.10128	0.13292	0.06095	0.92422	0.97443	0.96076
chr22	28689210	T	A	Yes	ENST00000404276.6	missense_variant	14	c.1467A>T	p.Glu489Asp							0.19293	0.12848	0.19245	0.19653	0.42656	0.81001	0.26193	0.49068	0.2446	0.52386	0.11731	0.38119	0.06564	0.39515	0.09825	0.17371	0.52078	0.01881	0.33967	0.44037	0.24386	0.23381	0.12538	0.37732	0.1296	0.06994	0.18181	0.36535	0.17082	0.16913	0.05997	0.92422	0.97443	0.96076
chr22	28689210	T	G	Yes	ENST00000404276.6	missense_variant	14	c.1467A>C	p.Glu489Asp							0.19293	0.12848	0.19245	0.19653	0.42656	0.81001	0.26193	0.49068	0.2446	0.52386	0.11731	0.38119	0.06811	0.3946	0.09825	0.17371	0.52078	0.01881	0.33967	0.44037	0.24386	0.23384	0.12538	0.37732	0.12404	0.08002	0.19392	0.37024	0.17082	0.16913	0.05997	0.92422	0.97443	0.96076
chr22	28689211	T	A	Yes	ENST00000404276.6	missense_variant	14	c.1466A>T	p.Glu489Val							0.39334	0.29945	0.65571	0.59428	0.42656	0.81001	0.26193	0.46412	0.63901	0.71854	0.49472	0.52582	0.41037	0.57392	0.32236	0.41279	0.6344	0.03039	0.32529	0.71298	0.4758	0.46881	0.48758	0.56877	0.61298	0.31625	0.64079	0.66219	0.47292	0.49006	0.23062	0.92422	0.97443	0.96076
chr22	28689211	T	C	Yes	ENST00000404276.6	missense_variant	14	c.1466A>G	p.Glu489Gly							0.35726	0.30241	0.59675	0.54472	0.42656	0.81001	0.26193	0.49068	0.67477	0.69037	0.49472	0.52582	0.40102	0.53977	0.31313	0.39645	0.68743	0.10471	0.30003	0.71292	0.45408	0.44676	0.55384	0.46176	0.54409	0.35364	0.62132	0.66879	0.47292	0.49006	0.23062	0.92422	0.97443	0.96076
chr22	28689211	T	G	Yes	ENST00000404276.6	missense_variant	14	c.1466A>C	p.Glu489Ala							0.263	0.18903	0.54136	0.52117	0.42656	0.81001	0.26193	0.47815	0.56787	0.64903	0.49472	0.52582	0.37451	0.54598	0.36778	0.28128	0.66119	0.06837	0.34094	0.58661	0.44114	0.43365	0.49961	0.5454	0.55656	0.08756	0.64658	0.62493	0.47292	0.49006	0.23062	0.92422	0.97443	0.96076
chr22	28689212	C	A	Yes	ENST00000404276.6	stop_gained	14	c.1465G>T	p.Glu489Ter	Pathogenic	MONDO:MONDO:0015356,MeSH:D009386,MedGen:C0027672,Orphanet:140162|MONDO:MONDO:0016419,MedGen:C0346153,OMIM:114480,Orphanet:227535	Hereditary cancer-predisposing syndrome|Familial cancer of breast	criteria provided, multiple submitters, no conflicts	582976	rs1420382294	.	.	.	.	0.42656	0.81001	.	.	.	0.94786	.	.	.	.	.	.	.	.	.	.	0.95797	0.97827	0.88657	.	0.98138	0.7738	0.65281	0.21164	0.94777	0.88578	0.29537	0.92422	0.97443	0.96076
chr22	28689212	C	G	Yes	ENST00000404276.6	missense_variant	14	c.1465G>C	p.Glu489Gln							0.27904	0.17804	0.35643	0.33005	0.42656	0.81001	0.26193	0.49642	0.27052	0.64733	0.49206	0.55315	0.3459	0.53391	0.16647	0.2221	0.66982	0.02552	0.3248	0.47031	0.41731	0.40943	0.36923	0.55431	0.41569	0.22012	0.65999	0.63597	0.50175	0.526	0.29537	0.92422	0.97443	0.96076
chr22	28689212	C	T	Yes	ENST00000404276.6	missense_variant	14	c.1465G>A	p.Glu489Lys	Uncertain significance	MONDO:MONDO:0016419,MedGen:C0346153,OMIM:114480,Orphanet:227535	Familial cancer of breast	criteria provided, single submitter	2074026		0.20532	0.12993	0.32716	0.32387	0.42656	0.81001	0.26193	0.49358	0.37759	0.75009	0.49206	0.55315	0.39402	0.5923	0.33359	0.50466	0.67619	0.02608	0.43418	0.50448	0.53923	0.53321	0.3919	0.6207	0.51212	0.17585	0.62688	0.61839	0.50175	0.526	0.29537	0.92422	0.97443	0.96076
chr22	28689213	A	C	Yes	ENST00000404276.6	missense_variant	14	c.1464T>G	p.Asp488Glu	Uncertain significance	MONDO:MONDO:0016419,MedGen:C0346153,OMIM:114480,Orphanet:227535|MONDO:MONDO:0015356,MeSH:D009386,MedGen:C0027672,Orphanet:140162	Familial cancer of breast|Hereditary cancer-predisposing syndrome	criteria provided, multiple submitters, no conflicts	1773225	rs1439502759	0.91255	0.48594	0.53992	0.50343	0.8433	0.81001	0.26193	0.4846	0.67705	0.60071	0.33687	0.45828	0.41295	0.5024	0.41658	0.22687	0.6416	0.09786	0.35676	0.72429	0.47655	0.46956	0.79803	0.43036	0.3405	0.42986	0.51695	0.46479	0.57948	0.55583	0.12088	0.92422	0.89359	0.96076
chr22	28689213	A	T	Yes	ENST00000404276.6	missense_variant	14	c.1464T>A	p.Asp488Glu							0.91255	0.48594	0.53992	0.50343	0.8433	0.81001	0.26193	0.4846	0.67705	0.60071	0.33687	0.45828	0.41313	0.51182	0.41658	0.22687	0.6416	0.09786	0.35676	0.72429	0.47655	0.46956	0.79803	0.43036	0.32784	0.44123	0.50932	0.45739	0.57948	0.55583	0.12088	0.92422	0.89359	0.96076
chr22	28689214	T	A	Yes	ENST00000404276.6	missense_variant	14	c.1463A>T	p.Asp488Val	Uncertain significance	MONDO:MONDO:0015356,MeSH:D009386,MedGen:C0027672,Orphanet:140162|MONDO:MONDO:0016419,MedGen:C0346153,OMIM:114480,Orphanet:227535	Hereditary cancer-predisposing syndrome|Familial cancer of breast	criteria provided, multiple submitters, no conflicts	1773195		0.91255	0.83351	0.90584	0.84481	0.8433	0.81001	0.26193	0.51952	0.95696	0.83371	0.50915	0.54064	0.6795	0.74188	0.64318	0.37524	0.69722	0.19969	0.31768	0.77912	0.6653	0.66112	0.94283	0.64303	0.75658	0.6021	0.64163	0.69798	0.6367	0.62767	0.23062	0.92422	0.89359	0.96076
chr22	28689214	T	C	Yes	ENST00000404276.6	missense_variant	14	c.1463A>G	p.Asp488Gly							0.91255	0.7415	0.90584	0.82059	0.8433	0.81001	0.26193	0.48142	0.89833	0.79503	0.50915	0.54064	0.59512	0.58877	0.56159	0.29581	0.66571	0.19354	0.33228	0.7817	0.61745	0.61267	0.85688	0.70605	0.81901	0.89708	0.62218	0.69996	0.6367	0.62767	0.23062	0.92422	0.89359	0.96076
chr22	28689214	T	G	Yes	ENST00000404276.6	missense_variant	14	c.1463A>C	p.Asp488Ala							0.91255	0.72224	0.90584	0.77976	0.8433	0.81001	0.26193	0.50721	0.93175	0.75927	0.50915	0.54064	0.60664	0.62531	0.58126	0.26362	0.7022	0.15377	0.32478	0.77816	0.64621	0.64181	0.81819	0.56549	0.81627	0.68499	0.64745	0.6634	0.6367	0.62767	0.23062	0.92422	0.89359	0.96076
chr22	28689215	C	A	Yes	ENST00000404276.6	missense_variant	14	c.1462G>T	p.Asp488Tyr	Uncertain significance	MONDO:MONDO:0016419,MedGen:C0346153,OMIM:114480,Orphanet:227535	Familial cancer of breast	criteria provided, single submitter	852544		0.91255	0.83351	0.90584	0.88582	0.8433	0.81001	0.26193	0.52187	0.95815	0.79986	0.50552	0.56662	0.67958	0.68133	0.65816	0.39156	0.70312	0.19406	0.39708	0.78652	0.67918	0.67514	0.94028	0.73561	0.93934	0.53142	0.65281	0.7598	0.67032	0.66695	0.29537	0.92422	0.89359	0.96076
chr22	28689215	C	G	Yes	ENST00000404276.6	missense_variant	14	c.1462G>C	p.Asp488His	Uncertain significance	MONDO:MONDO:0016419,MedGen:C0346153,OMIM:114480,Orphanet:227535	Familial cancer of breast	criteria provided, single submitter	1380132		0.91255	0.79402	0.90584	0.84481	0.8433	0.81001	0.26193	0.51714	0.89833	0.74098	0.50552	0.56662	0.60647	0.71244	0.51721	0.254	0.69912	0.19188	0.41348	0.77409	0.59538	0.59025	0.86377	0.7223	0.92196	0.58397	0.65999	0.76375	0.67032	0.66695	0.29537	0.92422	0.89359	0.96076
chr22	28689215	C	T	Yes	ENST00000404276.6	missense_variant	14	c.1462G>A	p.Asp488Asn	Uncertain significance	MedGen:CN169374|MedGen:C3661900|MONDO:MONDO:0016419,MedGen:C0346153,OMIM:114480,Orphanet:227535|MONDO:MONDO:0015356,MeSH:D009386,MedGen:C0027672,Orphanet:140162	not specified|not provided|Familial cancer of breast|Hereditary cancer-predisposing syndrome	criteria provided, multiple submitters, no conflicts	279768	rs886041173	0.91255	0.72224	0.90584	0.77976	0.8433	0.81001	0.26193	0.49919	0.7674	0.64052	0.74713	0.75713	0.47397	0.57047	0.49714	0.19533	0.66233	0.18205	0.38606	0.75785	0.1224	0.28031	0.72912	0.74278	0.89189	0.95813	0.62688	0.72737	0.62354	0.62685	0.29537	0.92422	0.89359	0.96076
chr22	28689216	C	A		ENST00000404276.6	splice_site_variant	14	c.1462-1G>T								.	.	.	.	.	0.81001	.	.	.	.	.	.	.	.	.	.	.	.	.	.	0.79444	0.79178	.	.	0.7905	0.4917	0.65281	.	0.94639	0.88212	0.29537	0.0527	0.05452	0.04857
chr22	28689216	C	G		ENST00000404276.6	splice_site_variant	14	c.1462-1G>C								.	.	.	.	.	0.81001	.	.	.	.	.	.	.	.	.	.	.	.	.	.	0.77438	0.77145	.	.	0.76369	0.51978	0.65999	.	0.94639	0.88212	0.29537	0.0527	0.05452	0.04857
chr22	28689216	C	T		ENST00000404276.6	splice_site_variant	14	c.1462-1G>A		Pathogenic/Likely pathogenic	MONDO:MONDO:0015356,MeSH:D009386,MedGen:C0027672,Orphanet:140162|MONDO:MONDO:0016419,MedGen:C0346153,OMIM:114480,Orphanet:227535	Hereditary cancer-predisposing syndrome|Familial cancer of breast	criteria provided, multiple submitters, no conflicts	410026	rs1060502698	.	.	.	.	.	0.81001	.	.	.	.	.	.	.	.	.	.	.	.	.	.	0.79898	0.79639	.	.	0.90554	0.49501	0.62688	.	0.94639	0.88212	0.29537	0.0527	0.05452	0.04857
chr22	28689217	T	A		ENST00000404276.6	splice_site_variant	14	c.1462-2A>T								.	.	.	.	.	0.81001	.	.	.	.	.	.	.	.	.	.	.	.	.	.	0.74649	0.74318	.	.	0.75256	0.33906	0.64163	.	0.91946	0.83157	0.23062	0.03765	0.03167	0.04857
chr22	28689217	T	C		ENST00000404276.6	splice_site_variant	14	c.1462-2A>G		Pathogenic/Likely pathogenic	MONDO:MONDO:0015356,MeSH:D009386,MedGen:C0027672,Orphanet:140162|MedGen:C3661900|MONDO:MONDO:0016419,MedGen:C0346153,OMIM:114480,Orphanet:227535	Hereditary cancer-predisposing syndrome|not provided|Familial cancer of breast	criteria provided, multiple submitters, no conflicts	142596	rs587782575	.	.	.	.	.	0.81001	.	.	.	.	.	.	.	.	.	.	.	.	.	.	0.68704	0.68308	.	.	0.76564	0.33375	0.62218	.	0.91946	0.83157	0.23062	0.03765	0.03167	0.04857
chr22	28689217	T	G		ENST00000404276.6	splice_site_variant	14	c.1462-2A>C								.	.	.	.	.	0.81001	.	.	.	.	.	.	.	.	.	.	.	.	.	.	0.71146	0.70774	.	.	0.75312	0.34864	0.64745	.	0.91946	0.83157	0.23062	0.03765	0.03167	0.04857
chr22	28694030	A	C		ENST00000404276.6	splice_site_variant	14	c.1461+2T>G							rs779844113	.	.	.	.	.	0.81001	.	.	.	.	.	.	.	.	.	.	.	.	.	.	0.85823	0.89643	.	.	0.9099	0.70898	0.70516	.	0.97677	0.96639	0.36741	0.03335	0.03658	0.03823
chr22	28694030	A	G		ENST00000404276.6	splice_site_variant	14	c.1461+2T>C		Likely pathogenic	MONDO:MONDO:0015356,MeSH:D009386,MedGen:C0027672,Orphanet:140162|MedGen:C3661900|MedGen:CN221562|MONDO:MONDO:0016419,MedGen:C0346153,OMIM:114480,Orphanet:227535	Hereditary cancer-predisposing syndrome|not provided|Breast and/or ovarian cancer|Familial cancer of breast	criteria provided, multiple submitters, no conflicts	572314	rs779844113	.	.	.	.	.	0.81001	.	.	.	.	.	.	.	.	.	.	.	.	.	.	0.91367	0.91259	.	.	0.83159	0.70398	0.69264	.	0.97677	0.96639	0.36741	0.03335	0.03658	0.03823
chr22	28694030	A	T		ENST00000404276.6	splice_site_variant	14	c.1461+2T>A								.	.	.	.	.	0.81001	.	.	.	.	.	.	.	.	.	.	.	.	.	.	0.9044	0.90321	.	.	0.89632	0.71707	0.69368	.	0.97677	0.96639	0.36741	0.03335	0.03658	0.03823
chr22	28694031	C	A		ENST00000404276.6	splice_site_variant	14	c.1461+1G>T		Likely pathogenic	MONDO:MONDO:0015356,MeSH:D009386,MedGen:C0027672,Orphanet:140162|MONDO:MONDO:0016419,MedGen:C0346153,OMIM:114480,Orphanet:227535	Hereditary cancer-predisposing syndrome|Familial cancer of breast	criteria provided, multiple submitters, no conflicts	491599	rs886039629	.	.	.	.	.	0.81001	.	.	.	.	.	.	.	.	.	.	.	.	.	.	0.92953	0.92865	.	.	0.93255	0.73395	0.66301	.	0.9826	0.97682	0.50053	0.03335	0.03658	0.04749
chr22	28694031	C	G		ENST00000404276.6	splice_site_variant	14	c.1461+1G>C		Likely pathogenic	MONDO:MONDO:0016419,MedGen:C0346153,OMIM:114480,Orphanet:227535	Familial cancer of breast	criteria provided, single submitter	1478389		.	.	.	.	.	0.81001	.	.	.	.	.	.	.	.	.	.	.	.	.	.	0.92361	0.92266	.	.	0.92137	0.72561	0.67288	.	0.9826	0.97682	0.50053	0.03335	0.03658	0.04749
chr22	28694031	C	T		ENST00000404276.6	splice_site_variant	14	c.1461+1G>A		Pathogenic/Likely pathogenic	MONDO:MONDO:0015356,MeSH:D009386,MedGen:C0027672,Orphanet:140162|MedGen:C3661900|MONDO:MONDO:0016419,MedGen:C0346153,OMIM:114480,Orphanet:227535	Hereditary cancer-predisposing syndrome|not provided|Familial cancer of breast	criteria provided, multiple submitters, no conflicts	265565	rs886039629	.	.	.	.	.	0.81001	.	.	.	.	.	.	.	.	.	.	.	.	.	.	0.92334	0.9224	.	.	0.92168	0.73277	0.62263	.	0.9826	0.97682	0.50053	0.03335	0.03658	0.04749
chr22	28694032	C	A	Yes	ENST00000404276.6	missense_variant	13	c.1461G>T	p.Gln487His							0.61437	0.58613	0.90584	0.6715	0.62929	0.81001	0.26193	0.50976	0.6158	0.71232	0.51277	0.56826	0.52442	0.57236	0.41658	0.11797	0.66436	0.16265	0.29107	0.62257	0.44111	0.43362	0.62631	0.73308	0.896	0.63597	0.54867	0.70203	0.72009	0.7534	0.27522	0.73137	0.59785	0.87919
chr22	28694032	C	G	Yes	ENST00000404276.6	missense_variant	13	c.1461G>C	p.Gln487His	Uncertain significance	MONDO:MONDO:0016419,MedGen:C0346153,OMIM:114480,Orphanet:227535|MONDO:MONDO:0015356,MeSH:D009386,MedGen:C0027672,Orphanet:140162	Familial cancer of breast|Hereditary cancer-predisposing syndrome	criteria provided, multiple submitters, no conflicts	650435	rs1060502701	0.61437	0.58613	0.90584	0.6715	0.62929	0.81001	0.26193	0.50976	0.6158	0.71232	0.51277	0.56826	0.51913	0.54576	0.35316	0.11797	0.66436	0.16265	0.29107	0.62257	0.44111	0.43362	0.62631	0.73308	0.8982	0.65021	0.56048	0.70595	0.72009	0.7534	0.27522	0.73137	0.59785	0.87919
chr22	28694033	T	A	Yes	ENST00000404276.6	missense_variant	13	c.1460A>T	p.Gln487Leu	Uncertain significance	MONDO:MONDO:0015356,MeSH:D009386,MedGen:C0027672,Orphanet:140162	Hereditary cancer-predisposing syndrome	criteria provided, single submitter	2452076		0.5748	0.57104	0.53761	0.45803	0.62929	0.81001	0.26193	0.48769	0.75776	0.73195	0.50952	0.5399	0.54801	0.59872	0.39182	0.16457	0.65038	0.05596	0.24237	0.62303	0.50809	0.50157	0.74354	0.65969	0.76605	0.49501	0.63115	0.70277	0.71699	0.7493	0.36741	0.73137	0.59785	0.87919
chr22	28694033	T	C	Yes	ENST00000404276.6	missense_variant	13	c.1460A>G	p.Gln487Arg	Uncertain significance	MedGen:C3661900|MONDO:MONDO:0016419,MedGen:C0346153,OMIM:114480,Orphanet:227535	not provided|Familial cancer of breast	criteria provided, multiple submitters, no conflicts	662215	rs1601715793	0.24955	0.18018	0.55431	0.51815	0.62929	0.81001	0.26193	0.48142	0.32991	0.76296	0.47073	0.49814	0.48811	0.44617	0.32689	0.13498	0.62832	0.08858	0.2922	0.36404	0.43789	0.43033	0.42921	0.63286	0.68866	0.27369	0.60835	0.71778	0.69439	0.73245	0.36741	0.73137	0.59785	0.87919
chr22	28694033	T	G	Yes	ENST00000404276.6	missense_variant	13	c.1460A>C	p.Gln487Pro							0.59928	0.59732	0.7322	0.70482	0.62929	0.81001	0.26193	0.50976	0.70674	0.91047	0.55944	0.54869	0.56564	0.61171	0.54217	0.23801	0.67082	0.17502	0.25562	0.62573	0.66671	0.66256	0.7352	0.72135	0.92209	0.63597	0.64091	0.83424	0.67614	0.71327	0.36741	0.73137	0.59785	0.87919
chr22	28694034	G	A	Yes	ENST00000404276.6	stop_gained	13	c.1459C>T	p.Gln487Ter	Pathogenic	MedGen:C3661900|MONDO:MONDO:0015356,MeSH:D009386,MedGen:C0027672,Orphanet:140162|MONDO:MONDO:0016419,MedGen:C0346153,OMIM:114480,Orphanet:227535	not provided|Hereditary cancer-predisposing syndrome|Familial cancer of breast	criteria provided, multiple submitters, no conflicts	231595	rs876659250	.	.	.	.	0.62929	0.81001	.	.	.	0.94432	.	.	.	.	.	.	.	.	.	.	0.89373	0.9747	.	.	0.99892	0.81633	0.54698	0.63829	0.93528	0.9076	0.25579	0.73137	0.59785	0.87919
chr22	28694034	G	C	Yes	ENST00000404276.6	missense_variant	13	c.1459C>G	p.Gln487Glu							0.51248	0.53426	0.58077	0.49095	0.62929	0.81001	0.26193	0.48142	0.36385	0.69649	0.23227	0.44148	0.44702	0.34657	0.17934	0.19067	0.58755	0.06593	0.25315	0.42268	0.41929	0.41147	0.39363	0.77758	0.73614	0.46753	0.58337	0.68773	0.54086	0.60336	0.25579	0.73137	0.59785	0.87919
chr22	28694034	G	T	Yes	ENST00000404276.6	missense_variant	13	c.1459C>A	p.Gln487Lys							0.15047	0.13403	0.34363	0.27859	0.62929	0.81001	0.26193	0.47815	0.24026	0.72746	0.16089	0.34353	0.36529	0.37786	0.24469	0.32167	0.56703	0.02243	0.29717	0.34864	0.32888	0.31971	0.30599	0.70062	0.57282	0.32353	0.53841	0.69191	0.38064	0.45853	0.25579	0.73137	0.59785	0.87919
chr22	28694036	A	C	Yes	ENST00000404276.6	missense_variant	13	c.1457T>G	p.Leu486Arg	Uncertain significance	MONDO:MONDO:0016419,MedGen:C0346153,OMIM:114480,Orphanet:227535	Familial cancer of breast	criteria provided, single submitter	2768593		0.91255	0.83351	0.90584	0.88582	0.8433	0.81001	0.89262	0.69287	0.83422	0.95374	0.86573	0.83137	0.96024	0.88777	0.94276	0.95434	0.80366	0.20215	0.43541	0.6914	0.8857	0.88426	0.83698	0.70896	0.89247	0.86519	0.70516	0.69953	0.87608	0.87565	0.36741	0.73137	0.59785	0.87919
chr22	28694036	A	G	Yes	ENST00000404276.6	missense_variant	13	c.1457T>C	p.Leu486Pro	Uncertain significance	MONDO:MONDO:0016419,MedGen:C0346153,OMIM:114480,Orphanet:227535	Familial cancer of breast	criteria provided, single submitter	570084	rs1569109928	0.91255	0.83351	0.90584	0.92359	0.8433	0.81001	0.93364	0.69413	0.89833	0.97426	0.88396	0.8459	0.97055	0.89184	0.9484	0.96372	0.85404	0.20751	0.48691	0.67261	0.89036	0.88899	0.88504	0.63286	0.90965	0.97801	0.69264	0.81517	0.89795	0.89314	0.36741	0.73137	0.59785	0.87919
chr22	28694036	A	T	Yes	ENST00000404276.6	missense_variant	13	c.1457T>A	p.Leu486His							0.91255	0.92824	0.90584	0.92359	0.8433	0.81001	0.93364	0.69413	0.88561	0.93605	0.88396	0.8459	0.92259	0.89051	0.94315	0.89452	0.84825	0.19568	0.43808	0.73415	0.89032	0.88894	0.90733	0.60664	0.88479	0.3789	0.69368	0.69953	0.89786	0.89306	0.36741	0.73137	0.59785	0.87919
chr22	28694037	G	A	Yes	ENST00000404276.6	missense_variant	13	c.1456C>T	p.Leu486Phe							0.45039	0.6789	0.90584	0.8317	0.8433	0.81001	0.13617	0.65006	0.60348	0.77319	0.67186	0.62473	0.6526	0.63349	0.64926	0.64874	0.50563	0.16524	0.33984	0.6291	0.6663	0.66214	0.63341	0.67118	0.6902	0.94637	0.50843	0.62992	0.62523	0.68347	0.27522	0.73137	0.59785	0.87919
chr22	28694037	G	C	Yes	ENST00000404276.6	missense_variant	13	c.1456C>G	p.Leu486Val							0.63226	0.66756	0.68779	0.63489	0.8433	0.81001	0.20963	0.66294	0.52776	0.72656	0.74324	0.70535	0.66939	0.63043	0.63162	0.81691	0.48549	0.16742	0.30602	0.5459	0.64153	0.63706	0.48542	0.34232	0.81429	0.95328	0.59872	0.67707	0.66761	0.71961	0.27522	0.73137	0.59785	0.87919
chr22	28694037	G	T	Yes	ENST00000404276.6	missense_variant	13	c.1456C>A	p.Leu486Ile							0.43708	0.44302	0.62325	0.63913	0.8433	0.81001	0.16133	0.66113	0.37178	0.67995	0.63751	0.66583	0.54545	0.57248	0.48915	0.67409	0.45445	0.17409	0.36559	0.45825	0.54805	0.54216	0.51032	0.55722	0.75548	0.7298	0.58064	0.66466	0.64876	0.69745	0.27522	0.73137	0.59785	0.87919
chr22	28694038	C	A	Yes	ENST00000404276.6	missense_variant	13	c.1455G>T	p.Trp485Cys	Uncertain significance	MONDO:MONDO:0015356,MeSH:D009386,MedGen:C0027672,Orphanet:140162	Hereditary cancer-predisposing syndrome	criteria provided, single submitter	819259	rs1601715852	0.91255	0.92824	0.90584	0.97372	0.8433	0.81001	0.88605	0.69413	0.99659	0.97961	0.88162	0.85061	0.97676	0.87934	0.91837	0.98109	0.86575	0.20647	0.53852	0.78399	0.88254	0.88105	0.99363	0.93314	0.92258	0.64374	0.66301	0.70545	0.90802	0.9097	0.50053	0.73137	0.59785	0.87919
chr22	28694038	C	G	Yes	ENST00000404276.6	missense_variant	13	c.1455G>C	p.Trp485Cys							0.91255	0.92824	0.90584	0.97372	0.8433	0.81001	0.88605	0.69413	0.99659	0.97961	0.88162	0.85061	0.97574	0.84551	0.91837	0.98109	0.86575	0.20647	0.53852	0.78399	0.88254	0.88105	0.98208	0.93314	0.92213	0.62748	0.67288	0.71594	0.90802	0.9097	0.50053	0.73137	0.59785	0.87919
chr22	28694038	C	T	Yes	ENST00000404276.6	stop_gained	13	c.1455G>A	p.Trp485Ter	Pathogenic/Likely pathogenic	MONDO:MONDO:0016419,MedGen:C0346153,OMIM:114480,Orphanet:227535	Familial cancer of breast	criteria provided, multiple submitters, no conflicts	1073563		.	.	.	.	0.8433	0.81001	.	.	.	0.94314	.	.	.	.	.	.	.	.	.	.	0.9786	0.97827	0.92901	.	0.99329	0.76326	0.62263	0.19711	0.91219	0.87998	0.50053	0.73137	0.59785	0.87919
chr22	28694039	C	A	Yes	ENST00000404276.6	missense_variant	13	c.1454G>T	p.Trp485Leu							0.91255	0.92824	0.90584	0.97372	0.8433	0.81001	0.81503	0.67187	0.99659	0.922	0.81719	0.80083	0.96924	0.82707	0.90056	0.97772	0.72701	0.16047	0.54566	0.73223	0.85573	0.85384	0.98022	0.89432	0.91376	0.46753	0.66301	0.66719	0.83179	0.85102	0.50053	0.73137	0.59785	0.87919
chr22	28694039	C	G	Yes	ENST00000404276.6	missense_variant	13	c.1454G>C	p.Trp485Ser	Uncertain significance	MONDO:MONDO:0016419,MedGen:C0346153,OMIM:114480,Orphanet:227535	Familial cancer of breast	criteria provided, single submitter	2177820		0.91255	0.92824	0.90584	0.97372	0.8433	0.81001	0.94732	0.69027	0.99892	0.97207	0.91506	0.87567	0.96744	0.83208	0.90413	0.96784	0.84268	0.20798	0.52142	0.76484	0.88777	0.88635	0.96328	0.82627	0.91795	0.48363	0.67288	0.67304	0.94181	0.93815	0.50053	0.73137	0.59785	0.87919
chr22	28694039	C	T	Yes	ENST00000404276.6	stop_gained	13	c.1454G>A	p.Trp485Ter	Pathogenic	MONDO:MONDO:0016419,MedGen:C0346153,OMIM:114480,Orphanet:227535	Familial cancer of breast	criteria provided, multiple submitters, no conflicts	566581	rs1199577809	.	.	.	.	0.8433	0.81001	.	.	.	0.94314	.	.	.	.	.	.	.	.	.	.	0.9786	0.97827	0.92901	.	0.99522	0.77005	0.62263	0.19711	0.91196	0.87954	0.50053	0.73137	0.59785	0.87919
chr22	28694040	A	C	Yes	ENST00000404276.6	missense_variant	13	c.1453T>G	p.Trp485Gly	Uncertain significance	MONDO:MONDO:0016419,MedGen:C0346153,OMIM:114480,Orphanet:227535	Familial cancer of breast	criteria provided, single submitter	2763184		0.91255	0.92824	0.90584	0.97372	0.8433	0.81001	0.98114	0.69287	0.99659	0.9337	0.91065	0.86771	0.98325	0.88886	0.93621	0.9874	0.86173	0.21289	0.48346	0.78815	0.89082	0.88944	0.99471	0.77585	0.91244	0.36546	0.70363	0.66207	0.92806	0.91673	0.36741	0.73137	0.59785	0.87919
chr22	28694040	A	G	Yes	ENST00000404276.6	missense_variant	13	c.1453T>C	p.Trp485Arg	Uncertain significance	MONDO:MONDO:0015356,MeSH:D009386,MedGen:C0027672,Orphanet:140162|MONDO:MONDO:0016419,MedGen:C0346153,OMIM:114480,Orphanet:227535	Hereditary cancer-predisposing syndrome|Familial cancer of breast	criteria provided, multiple submitters, no conflicts	185521	rs786202244	0.91255	0.92824	0.90584	0.97372	0.8433	0.81001	0.98114	0.69287	0.99892	0.98065	0.87807	0.84119	0.97177	0.8421	0.94123	0.97367	0.84449	0.21289	0.60115	0.74684	0.89081	0.88944	0.99471	0.71672	0.89703	0.75655	0.6911	0.65499	0.88986	0.88408	0.36741	0.73137	0.59785	0.87919
chr22	28694040	A	T	Yes	ENST00000404276.6	missense_variant	13	c.1453T>A	p.Trp485Arg	Uncertain significance	MONDO:MONDO:0015356,MeSH:D009386,MedGen:C0027672,Orphanet:140162|MONDO:MONDO:0016419,MedGen:C0346153,OMIM:114480,Orphanet:227535	Hereditary cancer-predisposing syndrome|Familial cancer of breast	criteria provided, multiple submitters, no conflicts	834636		0.91255	0.92824	0.90584	0.97372	0.8433	0.81001	0.98114	0.69287	0.99892	0.98065	0.87807	0.84119	0.97213	0.84946	0.94123	0.97367	0.84449	0.21289	0.60115	0.74684	0.89082	0.88944	0.99471	0.71672	0.88774	0.75353	0.69219	0.65499	0.88986	0.88408	0.36741	0.73137	0.59785	0.87919
chr22	28694042	G	A	Yes	ENST00000404276.6	missense_variant	13	c.1451C>T	p.Pro484Leu	Conflicting classifications of pathogenicity	MONDO:MONDO:0005575,MedGen:C0346629,OMIM:114500|MONDO:MONDO:0016419,MedGen:C0346153,OMIM:114480,Orphanet:227535|MedGen:C1836482,OMIM:609265,Orphanet:524|MONDO:MONDO:0002629,MedGen:C0585442,OMIM:259500,Orphanet:668|Human Phenotype Ontology:HP:0012125,MONDO:MONDO:0008315,MedGen:C0376358,OMIM:176807,Orphanet:1331|.|MedGen:CN221562|MONDO:MONDO:0015356,MeSH:D009386,MedGen:C0027672,Orphanet:140162|MedG…	Colorectal cancer|Familial cancer of breast|Li-Fraumeni syndrome 2|Bone osteosarcoma|Malignant tumor of prostate|CHEK2-related condition|Breast and/or ovarian cancer|Hereditary cancer-predisposing syndrome|not specified|not provided	criteria provided, conflicting classifications	140938	rs564605612	0.72154	0.72224	0.90584	0.69275	0.8433	0.81001	0.91022	0.56772	0.94171	0.82458	0.84507	0.82404	0.13634	0.69782	0.7934	0.89609	0.70118	0.12571	0.47375	0.71468	0.51289	0.7371	0.52797	0.94639	0.88686	0.96971	0.70062	0.6977	0.71242	0.75218	0.50053	0.73137	0.59785	0.87919
chr22	28694042	G	C	Yes	ENST00000404276.6	missense_variant	13	c.1451C>G	p.Pro484Arg	Uncertain significance	MONDO:MONDO:0016419,MedGen:C0346153,OMIM:114480,Orphanet:227535	Familial cancer of breast	criteria provided, single submitter	944945		0.72154	0.7415	0.90584	0.84481	0.8433	0.81001	0.7267	0.571	0.92346	0.80278	0.69742	0.71881	0.89565	0.62819	0.84074	0.92089	0.68879	0.094	0.45986	0.7162	0.82197	0.81969	0.77628	0.89317	0.82804	0.95328	0.73825	0.71299	0.64942	0.70441	0.50053	0.73137	0.59785	0.87919
chr22	28694042	G	T	Yes	ENST00000404276.6	missense_variant	13	c.1451C>A	p.Pro484Gln	Uncertain significance	MONDO:MONDO:0015356,MeSH:D009386,MedGen:C0027672,Orphanet:140162	Hereditary cancer-predisposing syndrome	criteria provided, single submitter	1772961		0.72154	0.7415	0.90584	0.8317	0.8433	0.81001	0.77586	0.57419	0.88289	0.76573	0.82206	0.80883	0.87111	0.65589	0.80426	0.91142	0.69936	0.06914	0.391	0.71077	0.82345	0.82119	0.80716	0.8638	0.82058	0.62656	0.72648	0.70692	0.69767	0.74108	0.50053	0.73137	0.59785	0.87919
chr22	28694043	G	A	Yes	ENST00000404276.6	missense_variant	13	c.1450C>T	p.Pro484Ser	Uncertain significance	MONDO:MONDO:0015356,MeSH:D009386,MedGen:C0027672,Orphanet:140162|MONDO:MONDO:0016419,MedGen:C0346153,OMIM:114480,Orphanet:227535	Hereditary cancer-predisposing syndrome|Familial cancer of breast	criteria provided, multiple submitters, no conflicts	628381	rs548850521	0.41915	0.55759	0.77913	0.69102	0.8433	0.81001	0.49092	0.56609	0.86222	0.62103	0.642	0.64855	0.74659	0.46765	0.56294	0.83313	0.68004	0.02294	0.38297	0.71082	0.65843	0.65418	0.71387	0.69499	0.51645	0.78138	0.63346	0.6495	0.68541	0.72994	0.50053	0.73137	0.59785	0.87919
chr22	28694043	G	C	Yes	ENST00000404276.6	missense_variant	13	c.1450C>G	p.Pro484Ala	Uncertain significance	MONDO:MONDO:0016419,MedGen:C0346153,OMIM:114480,Orphanet:227535	Familial cancer of breast	criteria provided, single submitter	2123746		0.44029	0.51112	0.70673	0.65739	0.8433	0.81001	0.68279	0.56772	0.85468	0.7428	0.69725	0.69333	0.76845	0.43523	0.60574	0.87317	0.67757	0.02979	0.37354	0.71012	0.71548	0.71181	0.63016	0.86967	0.60437	0.3424	0.68313	0.58759	0.67457	0.71706	0.50053	0.73137	0.59785	0.87919
chr22	28694043	G	T	Yes	ENST00000404276.6	missense_variant	13	c.1450C>A	p.Pro484Thr	Uncertain significance	MedGen:C3661900|MONDO:MONDO:0015356,MeSH:D009386,MedGen:C0027672,Orphanet:140162|MONDO:MONDO:0016419,MedGen:C0346153,OMIM:114480,Orphanet:227535	not provided|Hereditary cancer-predisposing syndrome|Familial cancer of breast	criteria provided, multiple submitters, no conflicts	182439	rs548850521	0.4691	0.58089	0.56768	0.5046	0.8433	0.81001	0.67151	0.57261	0.85468	0.80669	0.7044	0.67547	0.78891	0.45688	0.70276	0.86633	0.68998	0.04113	0.42688	0.72294	0.80488	0.80236	0.59448	0.87188	0.507	0.61368	0.67055	0.62754	0.68239	0.72547	0.50053	0.73137	0.59785	0.87919
chr22	28694044	G	C	Yes	ENST00000404276.6	missense_variant	13	c.1449C>G	p.His483Gln	Uncertain significance	MONDO:MONDO:0016419,MedGen:C0346153,OMIM:114480,Orphanet:227535|MONDO:MONDO:0015356,MeSH:D009386,MedGen:C0027672,Orphanet:140162|MedGen:C3661900	Familial cancer of breast|Hereditary cancer-predisposing syndrome|not provided	criteria provided, multiple submitters, no conflicts	493337	rs1555913081	0.7849	0.79402	0.90584	0.97372	0.8433	0.81001	0.88688	0.59037	0.91912	0.90932	0.60852	0.63296	0.93663	0.72959	0.82799	0.93915	0.59344	0.18517	0.41429	0.73532	0.81869	0.81635	0.84342	0.87589	0.46337	0.70336	0.38338	0.43351	0.48371	0.4636	0.10916	0.73137	0.89359	0.87919
chr22	28694044	G	T	Yes	ENST00000404276.6	missense_variant	13	c.1449C>A	p.His483Gln							0.7849	0.79402	0.90584	0.97372	0.8433	0.81001	0.88688	0.59037	0.91912	0.90932	0.60852	0.63296	0.93639	0.73003	0.82799	0.93915	0.59344	0.18517	0.41429	0.73532	0.81869	0.81635	0.84342	0.87589	0.4618	0.68147	0.36609	0.42377	0.48371	0.4636	0.10916	0.73137	0.89359	0.87919
chr22	28694045	T	A	Yes	ENST00000404276.6	missense_variant	13	c.1448A>T	p.His483Leu	Uncertain significance	MONDO:MONDO:0016419,MedGen:C0346153,OMIM:114480,Orphanet:227535|MedGen:CN169374	Familial cancer of breast|not specified	criteria provided, multiple submitters, no conflicts	2118232		0.91255	0.83351	0.90584	0.97372	0.8433	0.81001	0.83701	0.58176	0.98401	0.94077	0.65582	0.67139	0.92034	0.81335	0.89376	0.89452	0.63265	0.1934	0.40592	0.74138	0.85229	0.85035	0.98346	0.87848	0.8135	0.37416	0.63115	0.68396	0.5879	0.63354	0.36741	0.73137	0.89359	0.87919
chr22	28694045	T	C	Yes	ENST00000404276.6	missense_variant	13	c.1448A>G	p.His483Arg	Uncertain significance	MONDO:MONDO:0015356,MeSH:D009386,MedGen:C0027672,Orphanet:140162|MedGen:C3661900|MONDO:MONDO:0016419,MedGen:C0346153,OMIM:114480,Orphanet:227535	Hereditary cancer-predisposing syndrome|not provided|Familial cancer of breast	criteria provided, multiple submitters, no conflicts	128061	rs587780177	0.91255	0.79402	0.90584	0.97372	0.8433	0.81001	0.9383	0.59037	0.92782	0.91968	0.81157	0.78045	0.94152	0.71044	0.89831	0.93262	0.64367	0.19354	0.44504	0.74816	0.85272	0.85079	0.81572	0.9093	0.77957	0.85918	0.60835	0.68814	0.65269	0.68241	0.36741	0.73137	0.89359	0.87919
chr22	28694045	T	G	Yes	ENST00000404276.6	missense_variant	13	c.1448A>C	p.His483Pro							0.7849	0.76473	0.90584	0.97372	0.8433	0.81001	0.98701	0.59314	0.97024	0.90704	0.89987	0.858	0.95779	0.76749	0.89007	0.94231	0.70126	0.20545	0.3761	0.82204	0.86069	0.85886	0.98115	0.87589	0.86316	0.4199	0.64091	0.79919	0.70375	0.72011	0.36741	0.73137	0.89359	0.87919
chr22	28694046	G	A	Yes	ENST00000404276.6	missense_variant	13	c.1447C>T	p.His483Tyr	Uncertain significance	MONDO:MONDO:0015356,MeSH:D009386,MedGen:C0027672,Orphanet:140162|MedGen:CN169374|MedGen:C3661900|MONDO:MONDO:0016419,MedGen:C0346153,OMIM:114480,Orphanet:227535	Hereditary cancer-predisposing syndrome|not specified|not provided|Familial cancer of breast	criteria provided, multiple submitters, no conflicts	187122	rs786203490	0.91255	0.83351	0.90584	0.97372	0.8433	0.81001	0.87515	0.59037	0.83557	0.91505	0.79931	0.77081	0.94181	0.69553	0.84291	0.93657	0.74185	0.19032	0.45158	0.75519	0.83891	0.83681	0.89419	0.93989	0.86327	0.89708	0.70083	0.72306	0.88508	0.90076	0.50053	0.73137	0.89359	0.87919
chr22	28694046	G	C	Yes	ENST00000404276.6	missense_variant	13	c.1447C>G	p.His483Asp							0.44029	0.41405	0.90584	0.97372	0.8433	0.81001	0.68172	0.58468	0.92903	0.92901	0.66745	0.65229	0.94152	0.59839	0.75889	0.94042	0.71041	0.19547	0.44998	0.72544	0.83243	0.83025	0.72514	0.89535	0.87222	0.6021	0.73843	0.72672	0.74697	0.7947	0.50053	0.73137	0.89359	0.87919
chr22	28694046	G	T	Yes	ENST00000404276.6	missense_variant	13	c.1447C>A	p.His483Asn	Uncertain significance	MONDO:MONDO:0016419,MedGen:C0346153,OMIM:114480,Orphanet:227535|MONDO:MONDO:0015356,MeSH:D009386,MedGen:C0027672,Orphanet:140162	Familial cancer of breast|Hereditary cancer-predisposing syndrome	criteria provided, multiple submitters, no conflicts	1772816		0.72154	0.64786	0.90584	0.97372	0.8433	0.81001	0.82663	0.58897	0.86836	0.9337	0.74946	0.73416	0.94143	0.65995	0.77142	0.94845	0.7219	0.18703	0.44988	0.73744	0.65177	0.64744	0.90095	0.90829	0.8405	0.53793	0.72666	0.72672	0.84445	0.86986	0.50053	0.73137	0.89359	0.87919
chr22	28694047	T	A	Yes	ENST00000404276.6	missense_variant	13	c.1446A>T	p.Arg482Ser							0.13654	0.16473	0.15914	0.1009	0.06847	0.81001	0.02689	0.6463	0.15782	0.39962	0.45783	0.32527	0.16292	0.32217	0.56827	0.51285	0.50311	0.02001	0.0479	0.33796	0.4012	0.39309	0.23672	0.36163	0.19452	0.28596	0.10659	0.18105	0.10586	0.14432	0.0893	0.73137	0.89359	0.87919
chr22	28694047	T	G	Yes	ENST00000404276.6	missense_variant	13	c.1446A>C	p.Arg482Ser							0.13654	0.16473	0.15914	0.1009	0.06847	0.81001	0.02689	0.6463	0.15782	0.39962	0.45783	0.32527	0.16766	0.32398	0.56827	0.51285	0.50311	0.02001	0.0479	0.33796	0.40123	0.39312	0.23672	0.36163	0.19364	0.29782	0.12703	0.23894	0.10586	0.14432	0.0893	0.73137	0.89359	0.87919
chr22	28694048	C	A	Yes	ENST00000404276.6	missense_variant	13	c.1445G>T	p.Arg482Ile	Uncertain significance	MONDO:MONDO:0015356,MeSH:D009386,MedGen:C0027672,Orphanet:140162	Hereditary cancer-predisposing syndrome	criteria provided, single submitter	2452087		0.49117	0.4553	0.36118	0.29615	0.06847	0.19781	0.30389	0.66113	0.45042	0.58629	0.39681	0.4132	0.34509	0.50823	0.50341	0.64439	0.41881	0.02533	0.0737	0.49606	0.438	0.43045	0.16152	0.86559	0.25113	0.23947	0.09959	0.25774	0.08415	0.07825	0.24833	0.73137	0.59785	0.87919
chr22	28694048	C	G	Yes	ENST00000404276.6	missense_variant	13	c.1445G>C	p.Arg482Thr							0.31383	0.25061	0.28062	0.23986	0.06847	0.18612	0.10265	0.65006	0.27052	0.55799	0.24236	0.38783	0.24082	0.44515	0.46104	0.45873	0.35482	0.02408	0.07065	0.38374	0.4093	0.4013	0.04686	0.74696	0.14567	0.1631	0.09418	0.21528	0.06111	0.06156	0.24833	0.73137	0.59785	0.87919
chr22	28694048	C	T	Yes	ENST00000404276.6	missense_variant	13	c.1445G>A	p.Arg482Lys	Uncertain significance	MedGen:C3661900|MONDO:MONDO:0016419,MedGen:C0346153,OMIM:114480,Orphanet:227535	not provided|Familial cancer of breast	criteria provided, multiple submitters, no conflicts	460803	rs1555913090	0.10278	0.09965	0.07471	0.04355	0.06847	0.18612	0.01383	0.62762	0.06612	0.34336	0.34515	0.26456	0.0539	0.2072	0.25827	0.41935	0.29099	0.01924	0.08274	0.30832	0.24777	0.23776	0.02635	0.26018	0.13027	0.13205	0.04634	0.10152	0.02936	0.03777	0.24833	0.73137	0.59785	0.87919
chr22	28694049	T	A	Yes	ENST00000404276.6	stop_gained	13	c.1444A>T	p.Arg482Ter	Pathogenic	MONDO:MONDO:0016419,MedGen:C0346153,OMIM:114480,Orphanet:227535	Familial cancer of breast	criteria provided, single submitter	2584138		.	.	.	.	0.06847	0.81001	.	.	.	0.85766	.	.	.	.	.	.	.	.	.	.	0.8718	0.87014	.	.	0.96383	0.50548	0.13777	0.18959	0.51661	0.33792	0.09705	0.73137	0.89359	0.87919
chr22	28694049	T	C	Yes	ENST00000404276.6	missense_variant	13	c.1444A>G	p.Arg482Gly	Uncertain significance	MONDO:MONDO:0015356,MeSH:D009386,MedGen:C0027672,Orphanet:140162	Hereditary cancer-predisposing syndrome	criteria provided, multiple submitters, no conflicts	819235	rs1601715996	0.33753	0.3173	0.07471	0.04355	0.06847	0.08975	0.20218	0.65747	0.40468	0.29197	0.26791	0.43215	0.23359	0.42265	0.53208	0.43408	0.41734	0.02089	0.05193	0.47759	0.42735	0.41962	0.07142	0.37153	0.21639	0.27125	0.07223	0.13122	0.09853	0.11489	0.09705	0.73137	0.89359	0.87919
chr22	28694050	T	A	Yes	ENST00000404276.6	missense_variant	13	c.1443A>T	p.Leu481Phe							0.65419	0.72224	0.90584	0.92359	0.62929	0.58761	0.76484	0.58029	0.68532	0.8018	0.6572	0.68192	0.76292	0.68443	0.72705	0.90157	0.47131	0.18498	0.41002	0.69683	0.64359	0.63916	0.69017	0.87317	0.44204	0.81773	0.22572	0.25379	0.25867	0.23058	0.08595	0.73137	0.89359	0.87919
chr22	28694050	T	G	Yes	ENST00000404276.6	missense_variant	13	c.1443A>C	p.Leu481Phe							0.65419	0.72224	0.90584	0.92359	0.62929	0.58761	0.76484	0.58029	0.68532	0.8018	0.6572	0.68192	0.76751	0.68139	0.72705	0.90157	0.47131	0.18498	0.41002	0.69683	0.64359	0.63916	0.69017	0.87317	0.41615	0.80867	0.23036	0.25887	0.25867	0.23058	0.08595	0.73137	0.89359	0.87919
chr22	28694051	A	C	Yes	ENST00000404276.6	stop_gained	13	c.1442T>G	p.Leu481Ter	Pathogenic	MONDO:MONDO:0015356,MeSH:D009386,MedGen:C0027672,Orphanet:140162|MONDO:MONDO:0016419,MedGen:C0346153,OMIM:114480,Orphanet:227535	Hereditary cancer-predisposing syndrome|Familial cancer of breast	criteria provided, multiple submitters, no conflicts	2584249		.	.	.	.	0.62929	0.81001	.	.	.	0.96871	.	.	.	.	.	.	.	.	.	.	0.9786	0.97827	.	.	0.99065	0.50873	0.70156	0.25286	0.97352	0.9584	0.36741	0.73137	0.89359	0.87919
chr22	28694051	A	G	Yes	ENST00000404276.6	missense_variant	13	c.1442T>C	p.Leu481Ser							0.91255	0.83351	0.90584	0.92359	0.62929	0.81001	0.90273	0.58176	0.84882	0.89912	0.82605	0.7897	0.93344	0.817	0.87085	0.90388	0.56261	0.17849	0.44912	0.72897	0.856	0.8541	0.92464	0.80311	0.84013	0.94815	0.68904	0.6637	0.66393	0.68815	0.36741	0.73137	0.89359	0.87919
chr22	28694051	A	T	Yes	ENST00000404276.6	stop_gained	13	c.1442T>A	p.Leu481Ter							.	.	.	.	0.62929	0.81001	.	.	.	0.96871	.	.	.	.	.	.	.	.	.	.	0.9786	0.97827	.	.	0.9905	0.48527	0.69006	0.25949	0.97352	0.9584	0.36741	0.73137	0.89359	0.87919
chr22	28694052	A	C	Yes	ENST00000404276.6	missense_variant	13	c.1441T>G	p.Leu481Val							0.53172	0.50226	0.90584	0.88582	0.62929	0.81001	0.75369	0.56609	0.52776	0.76203	0.65704	0.64587	0.80963	0.61833	0.62838	0.91511	0.52218	0.08073	0.35755	0.59142	0.64524	0.64083	0.56614	0.89229	0.62235	0.89085	0.45265	0.44035	0.67086	0.66793	0.14557	0.73137	0.89359	0.87919
chr22	28694052	A	T	Yes	ENST00000404276.6	missense_variant	13	c.1441T>A	p.Leu481Ile							0.50132	0.65728	0.90584	0.88582	0.62929	0.81001	0.72771	0.57419	0.36586	0.64563	0.65324	0.63154	0.75513	0.54995	0.66106	0.90002	0.51894	0.10581	0.42322	0.54297	0.55492	0.54912	0.55801	0.79272	0.59104	0.65325	0.43285	0.4294	0.68797	0.68384	0.14557	0.73137	0.89359	0.87919
chr22	28694054	G	A	Yes	ENST00000404276.6	missense_variant	13	c.1439C>T	p.Ala480Val	Uncertain significance	MONDO:MONDO:0015356,MeSH:D009386,MedGen:C0027672,Orphanet:140162|MedGen:C3661900|MONDO:MONDO:0016419,MedGen:C0346153,OMIM:114480,Orphanet:227535	Hereditary cancer-predisposing syndrome|not provided|Familial cancer of breast	criteria provided, multiple submitters, no conflicts	186892	rs786203303	0.20607	0.26467	0.90584	0.60472	0.8433	0.81001	0.1584	0.46777	0.16393	0.86511	0.33323	0.36133	0.57419	0.39446	0.48592	0.69695	0.4828	0.08917	0.43708	0.33201	0.57879	0.5734	0.44689	0.9413	0.53221	0.19127	0.70098	0.71863	0.51917	0.60333	0.50053	0.73137	0.89359	0.87919
chr22	28694054	G	C	Yes	ENST00000404276.6	missense_variant	13	c.1439C>G	p.Ala480Gly	Uncertain significance	MONDO:MONDO:0016419,MedGen:C0346153,OMIM:114480,Orphanet:227535|MONDO:MONDO:0015356,MeSH:D009386,MedGen:C0027672,Orphanet:140162	Familial cancer of breast|Hereditary cancer-predisposing syndrome	criteria provided, multiple submitters, no conflicts	578364	rs786203303	0.91255	0.83351	0.90584	0.80445	0.8433	0.81001	0.85306	0.53302	0.66206	0.84298	0.73248	0.7429	0.80768	0.61302	0.71004	0.84781	0.5641	0.18055	0.39719	0.68303	0.76661	0.76358	0.75672	0.90037	0.83496	0.89085	0.73862	0.72811	0.66809	0.72034	0.50053	0.73137	0.89359	0.87919
chr22	28694054	G	T	Yes	ENST00000404276.6	missense_variant	13	c.1439C>A	p.Ala480Asp							0.7849	0.83351	0.90584	0.88582	0.8433	0.81001	0.9196	0.53516	0.75139	0.98368	0.73248	0.7429	0.93419	0.59779	0.86333	0.95025	0.57965	0.2031	0.52916	0.69405	0.84748	0.84548	0.78518	0.9132	0.89988	0.89174	0.72683	0.72232	0.66809	0.72034	0.50053	0.73137	0.89359	0.87919
chr22	28694055	C	A	Yes	ENST00000404276.6	missense_variant	13	c.1438G>T	p.Ala480Ser							0.5553	0.60972	0.90584	0.8317	0.8433	0.81001	0.75298	0.53088	0.49519	0.82559	0.69742	0.71881	0.79247	0.51317	0.47447	0.90235	0.51203	0.17976	0.37831	0.58278	0.66134	0.6571	0.59998	0.90315	0.77749	0.89085	0.66301	0.66492	0.62883	0.67982	0.50053	0.73137	0.89359	0.87919
chr22	28694055	C	G	Yes	ENST00000404276.6	missense_variant	13	c.1438G>C	p.Ala480Pro							0.65419	0.72224	0.90584	0.86255	0.8433	0.81001	0.95212	0.53302	0.67824	0.95608	0.84507	0.82404	0.93777	0.49365	0.7934	0.96104	0.58419	0.19575	0.49118	0.77219	0.8338	0.83165	0.79335	0.93225	0.90845	0.8962	0.67288	0.77727	0.68925	0.72554	0.50053	0.73137	0.89359	0.87919
chr22	28694055	C	T	Yes	ENST00000404276.6	missense_variant	13	c.1438G>A	p.Ala480Thr	Uncertain significance	MONDO:MONDO:0016419,MedGen:C0346153,OMIM:114480,Orphanet:227535|MONDO:MONDO:0015356,MeSH:D009386,MedGen:C0027672,Orphanet:140162|MedGen:CN169374|MedGen:C3661900	Familial cancer of breast|Hereditary cancer-predisposing syndrome|not specified|not provided	criteria provided, multiple submitters, no conflicts	230405	rs773600515	0.40068	0.55341	0.90584	0.79672	0.8433	0.81001	0.83451	0.52867	0.48354	0.91621	0.63282	0.66688	0.72173	0.49346	0.53644	0.78224	0.60313	0.18023	0.42472	0.56888	0.51392	0.6937	0.49053	0.93196	0.82867	0.99042	0.62263	0.64828	0.79556	0.81517	0.50053	0.73137	0.89359	0.87919
chr22	28694056	T	A	Yes	ENST00000404276.6	missense_variant	13	c.1437A>T	p.Glu479Asp							0.18122	0.20486	0.17086	0.16012	0.51296	0.81001	0.16133	0.54347	0.32185	0.42149	0.10017	0.40695	0.26983	0.48816	0.25016	0.63412	0.63025	0.01871	0.2753	0.41317	0.31739	0.30805	0.23367	0.51747	0.23114	0.32055	0.34474	0.29813	0.34464	0.34022	0.08668	0.73137	0.89359	0.87919
chr22	28694056	T	G	Yes	ENST00000404276.6	missense_variant	13	c.1437A>C	p.Glu479Asp	Uncertain significance	MONDO:MONDO:0016419,MedGen:C0346153,OMIM:114480,Orphanet:227535	Familial cancer of breast	criteria provided, single submitter	2801608		0.18122	0.20486	0.17086	0.16012	0.51296	0.81001	0.16133	0.54347	0.32185	0.42149	0.10017	0.40695	0.27464	0.48816	0.25016	0.63412	0.63025	0.01871	0.2753	0.41317	0.31739	0.30805	0.1983	0.51747	0.22303	0.33825	0.36232	0.37102	0.34464	0.34022	0.08668	0.73137	0.89359	0.87919
chr22	28694057	T	A	Yes	ENST00000404276.6	missense_variant	13	c.1436A>T	p.Glu479Val	Uncertain significance	MONDO:MONDO:0016419,MedGen:C0346153,OMIM:114480,Orphanet:227535	Familial cancer of breast	criteria provided, single submitter	1056466		0.5748	0.61642	0.59675	0.54822	0.51296	0.81001	0.78553	0.571	0.76015	0.71321	0.87969	0.83868	0.627	0.77023	0.63588	0.78436	0.70819	0.04645	0.25209	0.6551	0.63873	0.63425	0.74092	0.80559	0.55623	0.52802	0.49542	0.52274	0.63036	0.64065	0.36741	0.73137	0.89359	0.87919
chr22	28694057	T	C	Yes	ENST00000404276.6	missense_variant	13	c.1436A>G	p.Glu479Gly	Uncertain significance	MONDO:MONDO:0015356,MeSH:D009386,MedGen:C0027672,Orphanet:140162|MONDO:MONDO:0016419,MedGen:C0346153,OMIM:114480,Orphanet:227535	Hereditary cancer-predisposing syndrome|Familial cancer of breast	criteria provided, multiple submitters, no conflicts	1772620		0.539	0.49663	0.58077	0.51145	0.51296	0.81001	0.59869	0.56446	0.74051	0.67391	0.79826	0.77094	0.59334	0.70645	0.53644	0.79482	0.72726	0.04582	0.24083	0.64608	0.57607	0.57063	0.72891	0.56064	0.60094	0.95813	0.48521	0.5346	0.59252	0.61278	0.36741	0.73137	0.89359	0.87919
chr22	28694057	T	G	Yes	ENST00000404276.6	missense_variant	13	c.1436A>C	p.Glu479Ala						rs1464731405	0.21304	0.30729	0.45873	0.43568	0.51296	0.81001	0.54552	0.56114	0.64478	0.52386	0.69316	0.698	0.50448	0.63758	0.46444	0.80502	0.69502	0.02063	0.27675	0.62925	0.50815	0.50164	0.45095	0.58094	0.46848	0.36676	0.47609	0.466	0.5529	0.58298	0.36741	0.73137	0.89359	0.87919
chr22	28694058	C	A	Yes	ENST00000404276.6	stop_gained	13	c.1435G>T	p.Glu479Ter	Pathogenic	MONDO:MONDO:0015356,MeSH:D009386,MedGen:C0027672,Orphanet:140162|MONDO:MONDO:0016419,MedGen:C0346153,OMIM:114480,Orphanet:227535	Hereditary cancer-predisposing syndrome|Familial cancer of breast	criteria provided, multiple submitters, no conflicts	481731	rs1555913106	.	.	.	.	0.51296	0.81001	.	.	.	0.92667	.	.	.	.	.	.	.	.	.	.	0.96804	0.9675	0.94856	.	0.98731	0.80316	0.39174	0.33216	0.94315	0.89658	0.16945	0.73137	0.89359	0.87919
chr22	28694058	C	G	Yes	ENST00000404276.6	missense_variant	13	c.1435G>C	p.Glu479Gln							0.05091	0.05786	0.29776	0.24526	0.51296	0.81001	0.096	0.53943	0.10136	0.43417	0.14453	0.39003	0.28533	0.26368	0.18567	0.79172	0.64819	0.01959	0.26261	0.33119	0.32167	0.31239	0.28475	0.58915	0.3733	0.24859	0.39602	0.39929	0.47508	0.51872	0.16945	0.73137	0.89359	0.87919
chr22	28694058	C	T	Yes	ENST00000404276.6	missense_variant	13	c.1435G>A	p.Glu479Lys							0.39575	0.30241	0.41889	0.40804	0.51296	0.81001	0.60663	0.56114	0.42001	0.51226	0.54133	0.49043	0.39565	0.44458	0.39571	0.70861	0.66916	0.02126	0.3617	0.46112	0.45966	0.45243	0.48591	0.73907	0.4672	0.82833	0.36843	0.30398	0.49517	0.53012	0.16945	0.73137	0.89359	0.87919
chr22	28694059	T	A	Yes	ENST00000404276.6	missense_variant	13	c.1434A>T	p.Glu478Asp							0.21144	0.1657	0.26577	0.24676	0.44317	0.81001	0.11182	0.66834	0.37566	0.58968	0.07801	0.38169	0.33547	0.48816	0.3358	0.42917	0.78916	0.01906	0.30025	0.39608	0.44117	0.43365	0.2255	0.47523	0.25522	0.31297	0.38681	0.40357	0.37759	0.39345	0.11603	0.73137	0.89359	0.87919
chr22	28694059	T	G	Yes	ENST00000404276.6	missense_variant	13	c.1434A>C	p.Glu478Asp							0.21144	0.1657	0.26577	0.24676	0.44317	0.81001	0.11182	0.66834	0.37566	0.58968	0.07801	0.38169	0.33802	0.48485	0.338	0.42917	0.78916	0.01906	0.30025	0.39608	0.44117	0.43367	0.2255	0.47523	0.25016	0.33271	0.39557	0.4135	0.37759	0.39345	0.11603	0.73137	0.89359	0.87919
chr22	28694060	T	A	Yes	ENST00000404276.6	missense_variant	13	c.1433A>T	p.Glu478Val	Uncertain significance	MONDO:MONDO:0016419,MedGen:C0346153,OMIM:114480,Orphanet:227535	Familial cancer of breast	criteria provided, single submitter	1035110		0.42487	0.44501	0.55278	0.52381	0.44317	0.81001	0.37223	0.67712	0.71397	0.68603	0.67534	0.68611	0.68884	0.75127	0.69273	0.71623	0.818	0.06275	0.27947	0.61378	0.61149	0.60662	0.73444	0.55382	0.82071	0.62748	0.54374	0.62996	0.57026	0.60801	0.36741	0.73137	0.89359	0.87919
chr22	28694060	T	C	Yes	ENST00000404276.6	missense_variant	13	c.1433A>G	p.Glu478Gly							0.5748	0.48855	0.58756	0.62758	0.44317	0.81001	0.29674	0.67367	0.71042	0.66529	0.67148	0.68415	0.63443	0.74918	0.68052	0.63263	0.83388	0.08196	0.25503	0.60852	0.58347	0.57814	0.74436	0.46991	0.79913	0.98379	0.53037	0.64189	0.56695	0.6055	0.36741	0.73137	0.89359	0.87919
chr22	28694060	T	G	Yes	ENST00000404276.6	missense_variant	13	c.1433A>C	p.Glu478Ala							0.27904	0.31225	0.36739	0.39904	0.44317	0.81001	0.08384	0.65931	0.5711	0.63713	0.47993	0.5089	0.54475	0.61695	0.46613	0.65873	0.81724	0.02277	0.29735	0.52899	0.51133	0.50487	0.51451	0.68064	0.5879	0.52027	0.52901	0.59177	0.50553	0.5579	0.36741	0.73137	0.89359	0.87919
chr22	28694061	C	A	Yes	ENST00000404276.6	stop_gained	13	c.1432G>T	p.Glu478Ter	Pathogenic	MONDO:MONDO:0016419,MedGen:C0346153,OMIM:114480,Orphanet:227535	Familial cancer of breast	criteria provided, multiple submitters, no conflicts	1071801		.	.	.	.	0.44317	0.81001	.	.	.	0.96644	.	.	.	.	.	.	.	.	.	.	0.972	0.97155	0.9525	.	0.98055	0.81843	0.46544	0.29435	0.91263	0.83819	0.17607	0.73137	0.89359	0.87919
chr22	28694061	C	G	Yes	ENST00000404276.6	missense_variant	13	c.1432G>C	p.Glu478Gln							0.3261	0.20037	0.41631	0.44907	0.44317	0.81001	0.18577	0.66652	0.2186	0.5274	0.19236	0.39794	0.41045	0.37948	0.13647	0.4768	0.8073	0.02143	0.28725	0.37491	0.41811	0.41026	0.42013	0.39166	0.37116	0.60452	0.46556	0.49516	0.44496	0.47648	0.17607	0.73137	0.89359	0.87919
chr22	28694061	C	T	Yes	ENST00000404276.6	missense_variant	13	c.1432G>A	p.Glu478Lys							0.23997	0.18071	0.3292	0.32387	0.44317	0.81001	0.16971	0.65192	0.34992	0.63968	0.26604	0.41582	0.36741	0.39083	0.27398	0.53242	0.7869	0.02218	0.39698	0.43429	0.48243	0.47552	0.43129	0.69637	0.4089	0.80729	0.3972	0.37067	0.33772	0.38983	0.17607	0.73137	0.89359	0.87919
chr22	28694063	G	A	Yes	ENST00000404276.6	missense_variant	13	c.1430C>T	p.Thr477Ile	Uncertain significance	MedGen:C3661900|.|MONDO:MONDO:0015356,MeSH:D009386,MedGen:C0027672,Orphanet:140162|MONDO:MONDO:0016419,MedGen:C0346153,OMIM:114480,Orphanet:227535	not provided|CHEK2-related condition|Hereditary cancer-predisposing syndrome|Familial cancer of breast	criteria provided, multiple submitters, no conflicts	496343	rs762488591	0.03949	0.05327	0.5199	0.58969	0.52346	0.81001	0.02689	0.46028	0.11185	0.55366	0.42153	0.24797	0.30882	0.32774	0.34239	0.67409	0.59584	0.09369	0.44407	0.31811	0.36064	0.35189	0.43956	0.63771	0.3817	0.02526	0.44477	0.43936	0.35688	0.44327	0.19984	0.73137	0.89359	0.87919
chr22	28694063	G	C	Yes	ENST00000404276.6	missense_variant	13	c.1430C>G	p.Thr477Arg	Uncertain significance	MONDO:MONDO:0016419,MedGen:C0346153,OMIM:114480,Orphanet:227535	Familial cancer of breast	criteria provided, single submitter	971579		0.47745	0.61642	0.90584	0.92359	0.52346	0.81001	0.41143	0.49919	0.65972	0.84817	0.64196	0.63021	0.8311	0.56099	0.58633	0.9008	0.72131	0.18962	0.39543	0.6405	0.62819	0.62356	0.78458	0.80969	0.81967	0.66795	0.54154	0.59465	0.77567	0.79425	0.19984	0.73137	0.89359	0.87919
chr22	28694063	G	T	Yes	ENST00000404276.6	missense_variant	13	c.1430C>A	p.Thr477Lys							0.41915	0.56192	0.90584	0.8111	0.52346	0.81001	0.35469	0.49919	0.64593	0.78832	0.6009	0.59904	0.77446	0.48759	0.48268	0.8646	0.72452	0.18309	0.41218	0.68756	0.60971	0.60482	0.6707	0.77188	0.80157	0.63169	0.52239	0.59942	0.73938	0.76612	0.19984	0.73137	0.89359	0.87919
chr22	28694064	T	A	Yes	ENST00000404276.6	missense_variant	13	c.1429A>T	p.Thr477Ser							0.34269	0.5664	0.42167	0.41361	0.52346	0.81001	0.02521	0.49068	0.46146	0.62696	0.37673	0.28313	0.43033	0.35506	0.44197	0.59924	0.61842	0.02342	0.31219	0.50493	0.3951	0.3869	0.49038	0.6397	0.62768	0.56727	0.50853	0.53768	0.40103	0.47367	0.22074	0.73137	0.89359	0.87919
chr22	28694064	T	C	Yes	ENST00000404276.6	missense_variant	13	c.1429A>G	p.Thr477Ala						rs760928861	0.13003	0.2484	0.56408	0.48285	0.52346	0.81001	0.00107	0.39401	0.41428	0.66529	0.29168	0.23224	0.24002	0.32416	0.36984	0.56621	0.54336	0.04153	0.29727	0.46882	0.2945	0.40091	0.29606	0.66975	0.39743	0.38286	0.45286	0.41206	0.3779	0.45101	0.22074	0.73137	0.89359	0.87919
chr22	28694064	T	G	Yes	ENST00000404276.6	missense_variant	13	c.1429A>C	p.Thr477Pro							0.37966	0.53426	0.77913	0.76113	0.52346	0.81001	0.09829	0.49358	0.65972	0.72925	0.56852	0.5089	0.74719	0.57192	0.57482	0.84691	0.70212	0.1797	0.30543	0.62028	0.58383	0.57853	0.62421	0.628	0.72999	0.72379	0.51988	0.66988	0.62663	0.66192	0.22074	0.73137	0.89359	0.87919
chr22	28694066	G	A	Yes	ENST00000404276.6	missense_variant	13	c.1427C>T	p.Thr476Met	Conflicting classifications of pathogenicity	.|MedGen:CN239278|MONDO:MONDO:0005575,MedGen:C0346629,OMIM:114500|MedGen:CN221562|MONDO:MONDO:0015356,MeSH:D009386,MedGen:C0027672,Orphanet:140162|Human Phenotype Ontology:HP:0010623,Human Phenotype Ontology:HP:0100013,MONDO:MONDO:0021100,MeSH:D001943,MedGen:C1458155|MedGen:CN169374|MedGen:C3661900|MedGen:CN068920|MedGen:C1836482,OMIM:609265,Orphanet:524|MONDO:MONDO:0016419,MedGen:C0346153,OMIM:1…	CHEK2-related condition|CHEK2-Related Cancer Susceptibility|Colorectal cancer|Breast and/or ovarian cancer|Hereditary cancer-predisposing syndrome|Breast neoplasm|not specified|not provided|Breast and colorectal cancer, susceptibility to|Li-Fraumeni syndrome 2|Familial cancer of breast|Malignant tumor of breast|Colon cancer|Breast carcinoma	criteria provided, conflicting classifications	128060	rs142763740	0.91255	0.83351	0.90584	0.86255	0.8433	0.81001	0.92123	0.56937	0.81269	0.57177	0.83548	0.77683	0.51277	0.66917	0.74727	.	0.80737	0.17514	0.36462	0.77766	0.49428	0.76623	0.36201	0.93196	0.91149	0.98449	0.41958	0.40051	0.85009	0.81219	0.17128	0.73137	0.89359	0.87919
chr22	28694066	G	C	Yes	ENST00000404276.6	missense_variant	13	c.1427C>G	p.Thr476Arg	Uncertain significance	MONDO:MONDO:0015356,MeSH:D009386,MedGen:C0027672,Orphanet:140162|MONDO:MONDO:0016419,MedGen:C0346153,OMIM:114480,Orphanet:227535	Hereditary cancer-predisposing syndrome|Familial cancer of breast	criteria provided, multiple submitters, no conflicts	481706	rs142763740	0.7849	0.83351	0.90584	0.88582	0.8433	0.81001	0.78151	0.56281	0.81269	0.82057	0.77255	0.72681	0.89813	0.65912	0.78971	0.90993	0.77772	0.17608	0.39841	0.69381	0.71189	0.70817	0.81528	0.87317	0.81823	0.65736	0.4387	0.43985	0.79786	0.7741	0.17128	0.73137	0.89359	0.87919
chr22	28694066	G	T	Yes	ENST00000404276.6	missense_variant	13	c.1427C>A	p.Thr476Lys	Uncertain significance	MONDO:MONDO:0015356,MeSH:D009386,MedGen:C0027672,Orphanet:140162|MONDO:MONDO:0016419,MedGen:C0346153,OMIM:114480,Orphanet:227535	Hereditary cancer-predisposing syndrome|Familial cancer of breast	criteria provided, multiple submitters, no conflicts	486833	rs142763740	0.7849	0.76473	0.90584	0.7382	0.8433	0.81001	0.6135	0.55775	0.79743	0.58458	0.69837	0.68682	0.94334	0.3636	0.75143	0.96529	0.76098	0.03646	0.41261	0.6788	0.80702	0.80452	0.74964	0.61165	0.67059	0.63453	0.43495	0.43711	0.73941	0.72802	0.17128	0.73137	0.89359	0.87919
chr22	28694067	T	A	Yes	ENST00000404276.6	missense_variant	13	c.1426A>T	p.Thr476Ser							0.24183	0.1834	0.443	0.40265	0.8433	0.81001	0.10234	0.50192	0.53577	0.55626	0.11142	0.32178	0.56526	0.37653	0.4053	0.86373	0.62166	0.0218	0.32533	0.51922	0.32213	0.31286	0.41082	0.5006	0.49795	0.36305	0.4945	0.51742	0.42094	0.47391	0.36741	0.73137	0.89359	0.87919
chr22	28694067	T	C	Yes	ENST00000404276.6	missense_variant	13	c.1426A>G	p.Thr476Ala							0.68238	0.69154	0.62824	0.5835	0.8433	0.81001	0.57047	0.56281	0.71157	0.79503	0.73284	0.67703	0.72252	0.57781	0.61272	0.83126	0.74552	0.04198	0.31	0.66456	0.60268	0.59768	0.69163	0.79148	0.70332	0.93368	0.50173	0.49981	0.71181	0.7107	0.36741	0.73137	0.89359	0.87919
chr22	28694067	T	G	Yes	ENST00000404276.6	missense_variant	13	c.1426A>C	p.Thr476Pro	Uncertain significance	MONDO:MONDO:0016419,MedGen:C0346153,OMIM:114480,Orphanet:227535	Familial cancer of breast	criteria provided, single submitter	1039460		0.7849	0.79402	0.90584	0.82059	0.8433	0.81001	0.6946	0.56281	0.81269	0.76203	0.73634	0.69877	0.89565	0.76467	0.78538	0.89293	0.76081	0.17208	0.31861	0.68284	0.74282	0.73946	0.7613	0.7483	0.74384	0.79708	0.52658	0.65865	0.74732	0.74112	0.36741	0.73137	0.89359	0.87919
chr22	28694068	A	C	Yes	ENST00000404276.6	missense_variant	13	c.1425T>G	p.Phe475Leu							0.06802	0.01155	0.13644	0.06944	0.13536	0.81001	0.0063	0.44065	0.02853	0.31702	0.08766	0.13155	0.20969	0.15131	0.26358	0.5946	0.39614	0.02017	0.27258	0.31985	0.24878	0.23878	0.0701	0.38939	0.16058	0.0826	0.29912	0.19545	0.25571	0.28276	0.08639	0.73137	0.89359	0.87919
chr22	28694068	A	T	Yes	ENST00000404276.6	missense_variant	13	c.1425T>A	p.Phe475Leu							0.06802	0.01155	0.13644	0.06944	0.13536	0.81001	0.0063	0.44065	0.02853	0.31702	0.08766	0.13155	0.21146	0.19061	0.26358	0.5946	0.39614	0.02017	0.27258	0.31985	0.24878	0.23878	0.10057	0.38939	0.15673	0.08369	0.29447	0.17799	0.25571	0.28276	0.08639	0.73137	0.89359	0.87919
chr22	28694069	A	C	Yes	ENST00000404276.6	missense_variant	13	c.1424T>G	p.Phe475Cys							0.54683	0.54934	0.77913	0.66904	0.13536	0.4367	0.25021	0.50459	0.47008	0.69913	0.3837	0.49548	0.53175	0.46744	0.63375	0.74652	0.47228	0.02349	0.2872	0.5632	0.4538	0.44648	0.36521	0.72903	0.69007	0.46301	0.42718	0.50204	0.35073	0.36208	0.11222	0.73137	0.89359	0.87919
chr22	28694069	A	G	Yes	ENST00000404276.6	missense_variant	13	c.1424T>C	p.Phe475Ser							0.29959	0.40267	0.61118	0.53214	0.13536	0.4367	0.26769	0.49642	0.50502	0.75742	0.22606	0.43482	0.51699	0.47083	0.54781	0.80401	0.43143	0.02785	0.25587	0.51679	0.51115	0.50468	0.32965	0.66442	0.68558	0.33785	0.41795	0.45777	0.30196	0.33003	0.11222	0.73137	0.89359	0.87919
chr22	28694069	A	T	Yes	ENST00000404276.6	missense_variant	13	c.1424T>A	p.Phe475Tyr							0.28148	0.27591	0.17786	0.1814	0.13536	0.4367	0.03561	0.48142	0.24898	0.48689	0.06871	0.31284	0.36998	0.20325	0.3358	0.68499	0.44628	0.02043	0.2845	0.41655	0.33249	0.32335	0.21977	0.24588	0.37082	0.2892	0.38924	0.34883	0.29875	0.32965	0.11222	0.73137	0.89359	0.87919
chr22	28694070	A	C	Yes	ENST00000404276.6	missense_variant	13	c.1423T>G	p.Phe475Val							0.41915	0.34837	0.36447	0.3847	0.13536	0.41663	0.16041	0.49068	0.12283	0.64052	0.06245	0.33578	0.38202	0.42744	0.27654	0.62217	0.37515	0.03046	0.2155	0.35927	0.36197	0.35323	0.1633	0.69569	0.38249	0.3266	0.32329	0.31221	0.24015	0.27085	0.08729	0.73137	0.89359	0.87919
chr22	28694070	A	G	Yes	ENST00000404276.6	missense_variant	13	c.1423T>C	p.Phe475Leu							0.06802	0.01155	0.13644	0.06944	0.13536	0.41663	0.0063	0.44065	0.02853	0.31702	0.37834	0.12935	0.15016	0.14862	0.24192	0.5946	0.29076	0.02017	0.27258	0.31985	0.25078	0.24081	0.04868	0.38939	0.19427	0.07542	0.23179	0.10625	0.11464	0.18273	0.08729	0.73137	0.89359	0.87919
chr22	28694070	A	T	Yes	ENST00000404276.6	missense_variant	13	c.1423T>A	p.Phe475Ile	Conflicting classifications of pathogenicity	.|MedGen:C1836482,OMIM:609265,Orphanet:524|MONDO:MONDO:0016419,MedGen:C0346153,OMIM:114480,Orphanet:227535|Human Phenotype Ontology:HP:0012125,MONDO:MONDO:0008315,MedGen:C0376358,OMIM:176807,Orphanet:1331|MONDO:MONDO:0005575,MedGen:C0346629,OMIM:114500|MONDO:MONDO:0002629,MedGen:C0585442,OMIM:259500,Orphanet:668|MONDO:MONDO:0015356,MeSH:D009386,MedGen:C0027672,Orphanet:140162|MedGen:CN169374|MedG…	CHEK2-related condition|Li-Fraumeni syndrome 2|Familial cancer of breast|Malignant tumor of prostate|Colorectal cancer|Bone osteosarcoma|Hereditary cancer-predisposing syndrome|not specified|not provided|Malignant tumor of breast	criteria provided, conflicting classifications	141046	rs370968992	0.10447	0.17585	0.42736	0.35999	0.13536	0.41711	0.00838	0.45636	0.04306	0.64478	0.28963	0.10643	0.19279	0.31146	0.28162	.	0.32502	0.02249	0.25368	0.31911	0.10698	0.26811	0.09955	0.65583	0.26409	0.24996	0.31174	0.26109	0.12688	0.19233	0.08729	0.73137	0.89359	0.87919
chr22	28694072	C	A	Yes	ENST00000404276.6	missense_variant	13	c.1421G>T	p.Arg474Leu	Uncertain significance	MONDO:MONDO:0016419,MedGen:C0346153,OMIM:114480,Orphanet:227535|MONDO:MONDO:0016996,MedGen:C4509932,Orphanet:263665	Familial cancer of breast|NK-cell enteropathy	criteria provided, single submitter	638624	rs121908706	0.91255	0.92824	0.90584	0.97372	0.8433	0.81001	0.97342	0.82985	0.91786	0.98368	0.91987	0.87939	0.99391	0.89405	0.96428	0.99802	0.92326	0.19226	0.35103	0.82509	0.9195	0.9185	0.99524	0.88413	0.88632	0.94093	0.64614	0.6553	0.74184	0.74609	0.50053	0.73137	0.89359	0.87919
chr22	28694072	C	G	Yes	ENST00000404276.6	missense_variant	13	c.1421G>C	p.Arg474Pro							0.91255	0.92824	0.90584	0.97372	0.8433	0.81001	0.98836	0.82985	0.91741	0.991	0.94128	0.90433	0.99446	0.90408	0.96614	0.99641	0.94185	0.20141	0.36392	0.82509	0.9195	0.9185	0.98115	0.85427	0.89347	0.83264	0.65597	0.77008	0.76557	0.76321	0.50053	0.73137	0.89359	0.87919
chr22	28694072	C	T	Yes	ENST00000404276.6	missense_variant	13	c.1421G>A	p.Arg474His	Conflicting classifications of pathogenicity	MedGen:CN221562|MONDO:MONDO:0015356,MeSH:D009386,MedGen:C0027672,Orphanet:140162|MedGen:C3661900|MedGen:C1836482,OMIM:609265,Orphanet:524|MONDO:MONDO:0016419,MedGen:C0346153,OMIM:114480,Orphanet:227535	Breast and/or ovarian cancer|Hereditary cancer-predisposing syndrome|not provided|Li-Fraumeni syndrome 2|Familial cancer of breast	criteria provided, conflicting classifications	126910	rs121908706	0.91255	0.92824	0.90584	0.97372	0.8433	0.81001	0.99647	0.82985	0.79571	0.99863	0.95135	0.91323	0.93094	0.88961	0.95986	.	0.93988	0.19314	0.34336	0.82345	0.79987	0.91817	0.76528	0.90669	0.91337	0.99886	0.60597	0.6553	0.78968	0.78058	0.50053	0.73137	0.89359	0.87919
chr22	28694073	G	A	Yes	ENST00000404276.6	missense_variant	13	c.1420C>T	p.Arg474Cys	Conflicting classifications of pathogenicity	MONDO:MONDO:0002032,MedGen:C0699790|MONDO:MONDO:0016419,MedGen:C0346153,OMIM:114480,Orphanet:227535|MONDO:MONDO:0005138,MedGen:C0684249|Human Phenotype Ontology:HP:0012125,MONDO:MONDO:0008315,MedGen:C0376358,OMIM:176807,Orphanet:1331|MedGen:C1836482,OMIM:609265,Orphanet:524|MONDO:MONDO:0002629,MedGen:C0585442,OMIM:259500,Orphanet:668|MONDO:MONDO:0015356,MeSH:D009386,MedGen:C0027672,Orphanet:14016…	Carcinoma of colon|Familial cancer of breast|Lung carcinoma|Malignant tumor of prostate|Li-Fraumeni syndrome 2|Bone osteosarcoma|Hereditary cancer-predisposing syndrome|not specified|not provided	criteria provided, conflicting classifications	128059	rs540635787	0.91255	0.92824	0.90584	0.97372	0.8433	0.81001	0.99647	0.83072	0.94958	0.9884	0.95904	0.94704	0.9849	0.82165	0.97323	0.99802	0.94608	0.17935	0.42164	0.8257	0.87919	0.9123	0.9751	0.94254	0.77358	0.98586	0.43681	0.5039	0.85532	0.7696	0.16879	0.73137	0.89359	0.87919
chr22	28694073	G	C	Yes	ENST00000404276.6	missense_variant	13	c.1420C>G	p.Arg474Gly	Uncertain significance	MONDO:MONDO:0015356,MeSH:D009386,MedGen:C0027672,Orphanet:140162|MONDO:MONDO:0016419,MedGen:C0346153,OMIM:114480,Orphanet:227535	Hereditary cancer-predisposing syndrome|Familial cancer of breast	criteria provided, multiple submitters, no conflicts	410063	rs540635787	0.91255	0.92824	0.90584	0.97372	0.8433	0.81001	0.98048	0.82985	0.91695	0.98065	0.95904	0.94704	0.99271	0.86239	0.97436	0.99785	0.94066	0.19412	0.31562	0.82138	0.9132	0.91212	0.95858	0.85148	0.67958	0.94002	0.46396	0.50936	0.85529	0.76956	0.16879	0.73137	0.89359	0.87919
chr22	28694073	G	T	Yes	ENST00000404276.6	missense_variant	13	c.1420C>A	p.Arg474Ser	Uncertain significance	MONDO:MONDO:0016419,MedGen:C0346153,OMIM:114480,Orphanet:227535|MedGen:C3661900|MONDO:MONDO:0015356,MeSH:D009386,MedGen:C0027672,Orphanet:140162|MedGen:CN169374	Familial cancer of breast|not provided|Hereditary cancer-predisposing syndrome|not specified	criteria provided, multiple submitters, no conflicts	231943	rs540635787	0.91255	0.92824	0.90584	0.97372	0.8433	0.81001	0.98048	0.82985	0.86608	0.98167	0.95011	0.93632	0.99196	0.90649	0.97436	0.99714	0.94479	0.17341	0.32393	0.82129	0.91304	0.91196	0.96605	0.84482	0.66194	0.85254	0.4021	0.42639	0.81729	0.74225	0.16879	0.73137	0.89359	0.87919
chr22	28694075	G	A	Yes	ENST00000404276.6	missense_variant	13	c.1418C>T	p.Ala473Val	Uncertain significance	MONDO:MONDO:0016419,MedGen:C0346153,OMIM:114480,Orphanet:227535	Familial cancer of breast	criteria provided, single submitter	410001	rs1060502685	0.21304	0.3845	0.17573	0.11217	0.11959	0.24231	0.21244	0.66474	0.34596	0.23506	0.25943	0.21104	0.22608	0.26057	0.24469	0.45052	0.63374	0.01924	0.09125	0.4555	0.38092	0.37248	0.05605	0.56401	0.30003	0.27236	0.0846	0.13508	0.13911	0.12861	0.09691	0.73137	0.89359	0.87919
chr22	28694075	G	C	Yes	ENST00000404276.6	missense_variant	13	c.1418C>G	p.Ala473Gly	Uncertain significance	MONDO:MONDO:0016419,MedGen:C0346153,OMIM:114480,Orphanet:227535	Familial cancer of breast	criteria provided, single submitter	1465096		0.34269	0.4912	0.27402	0.27542	0.11959	0.24184	0.2324	0.66474	0.3014	0.44761	0.25975	0.213	0.24163	0.45655	0.222	0.40951	0.62199	0.02011	0.08181	0.4294	0.32362	0.31435	0.03588	0.80823	0.16346	0.19869	0.10707	0.23602	0.14123	0.12983	0.09691	0.73137	0.89359	0.87919
chr22	28694075	G	T	Yes	ENST00000404276.6	missense_variant	13	c.1418C>A	p.Ala473Glu							0.09866	0.22291	0.17573	0.12992	0.11959	0.24231	0.01742	0.64086	0.00948	0.30914	0.30646	0.07518	0.07471	0.35052	0.32689	0.4046	0.47162	0.02023	0.11196	0.31054	0.36463	0.35593	0.01697	0.47089	0.08275	0.07788	0.0573	0.09869	0.08886	0.09746	0.09691	0.73137	0.89359	0.87919
chr22	28694076	C	A	Yes	ENST00000404276.6	missense_variant	13	c.1417G>T	p.Ala473Ser	Uncertain significance	MedGen:CN517202	not provided	criteria provided, single submitter	2575943		0.24372	0.3904	0.26081	0.30104	0.11959	0.58761	0.02306	0.65006	0.04161	0.36884	0.07582	0.25994	0.23312	0.40007	0.16321	0.2444	0.70446	0.01902	0.06956	0.31279	0.35857	0.34979	0.25074	0.77758	0.22184	0.34803	0.20157	0.24335	0.36392	0.38363	0.13402	0.73137	0.89359	0.87919
chr22	28694076	C	G	Yes	ENST00000404276.6	missense_variant	13	c.1417G>C	p.Ala473Pro							0.40573	0.53072	0.48869	0.43514	0.11959	0.58761	0.54552	0.66652	0.20791	0.56058	0.36883	0.47003	0.38859	0.48845	0.32463	0.46857	0.7165	0.03379	0.12365	0.51772	0.48669	0.47985	0.27836	0.8203	0.36715	0.74042	0.19615	0.34924	0.43373	0.43034	0.13402	0.73137	0.89359	0.87919
chr22	28694076	C	T	Yes	ENST00000404276.6	missense_variant	13	c.1417G>A	p.Ala473Thr	Uncertain significance	MONDO:MONDO:0016419,MedGen:C0346153,OMIM:114480,Orphanet:227535	Familial cancer of breast	criteria provided, single submitter	2853658		0.29554	0.42976	0.42342	0.30479	0.11959	0.58761	0.04276	0.65378	0.15379	0.37717	0.168	0.3501	0.20725	0.44515	0.11576	0.33788	0.68301	0.01915	0.0836	0.36742	0.35348	0.34463	0.28353	0.51841	0.31114	0.50106	0.14766	0.12913	0.27209	0.3178	0.13402	0.73137	0.89359	0.87919
chr22	28694077	C	A	Yes	ENST00000404276.6	missense_variant	13	c.1416G>T	p.Lys472Asn							0.18061	0.17217	0.27908	0.21939	0.29273	0.81001	0.13537	0.66113	0.26639	0.51851	0.1226	0.39099	0.25803	0.35554	0.08068	0.28128	0.74728	0.02119	0.28694	0.35521	0.31787	0.30855	0.29305	0.48387	0.32255	0.51367	0.2394	0.26411	0.41421	0.42191	0.11911	0.73137	0.89359	0.87919
chr22	28694077	C	G	Yes	ENST00000404276.6	missense_variant	13	c.1416G>C	p.Lys472Asn							0.18061	0.17217	0.27908	0.21939	0.29273	0.81001	0.13537	0.66113	0.26639	0.51851	0.1226	0.39099	0.24807	0.35377	0.08068	0.28128	0.74728	0.02119	0.28694	0.35521	0.31787	0.30855	0.25833	0.48387	0.31802	0.49208	0.22677	0.24523	0.41421	0.42191	0.11911	0.73137	0.89359	0.87919
chr22	28694078	T	A	Yes	ENST00000404276.6	missense_variant	13	c.1415A>T	p.Lys472Met							0.44358	0.60972	0.37393	0.36341	0.29273	0.81001	0.44259	0.67367	0.54546	0.55193	0.62018	0.61889	0.48974	0.6832	0.47281	0.43081	0.7797	0.03265	0.20867	0.62944	0.49981	0.49316	0.41318	0.57175	0.70358	0.60452	0.38648	0.48261	0.54682	0.57262	0.21197	0.73137	0.89359	0.87919
chr22	28694078	T	C	Yes	ENST00000404276.6	missense_variant	13	c.1415A>G	p.Lys472Arg	Uncertain significance	MedGen:C3661900|MONDO:MONDO:0016419,MedGen:C0346153,OMIM:114480,Orphanet:227535|MONDO:MONDO:0015356,MeSH:D009386,MedGen:C0027672,Orphanet:140162	not provided|Familial cancer of breast|Hereditary cancer-predisposing syndrome	criteria provided, multiple submitters, no conflicts	418901	rs1064793511	0.33585	0.37449	0.46913	0.41053	0.29273	0.81001	0.24501	0.66294	0.33598	0.47857	0.28844	0.39415	0.37589	0.46136	0.2249	0.29258	0.76004	0.0564	0.20318	0.40787	0.37425	0.36571	0.39211	0.51993	0.4384	0.87043	0.3437	0.40328	0.46673	0.51124	0.21197	0.73137	0.89359	0.87919
chr22	28694078	T	G	Yes	ENST00000404276.6	missense_variant	13	c.1415A>C	p.Lys472Thr							0.30943	0.29346	0.44688	0.40572	0.29273	0.81001	0.16426	0.65931	0.48354	0.58373	0.43918	0.48481	0.41385	0.54648	0.37187	0.47843	0.75614	0.03552	0.25663	0.49917	0.47012	0.46303	0.29744	0.61875	0.53519	0.76326	0.38271	0.45959	0.41216	0.46228	0.21197	0.73137	0.89359	0.87919
chr22	28694079	T	A	Yes	ENST00000404276.6	stop_gained	13	c.1414A>T	p.Lys472Ter							.	.	.	.	0.29273	0.81001	.	.	.	0.94432	.	.	.	.	.	.	.	.	.	.	0.96164	0.96104	0.83831	.	0.98638	0.71707	0.33201	0.30946	0.9139	0.84029	0.13307	0.73137	0.89359	0.87919
chr22	28694079	T	C	Yes	ENST00000404276.6	missense_variant	13	c.1414A>G	p.Lys472Glu	Uncertain significance	MONDO:MONDO:0015356,MeSH:D009386,MedGen:C0027672,Orphanet:140162|MONDO:MONDO:0016419,MedGen:C0346153,OMIM:114480,Orphanet:227535	Hereditary cancer-predisposing syndrome|Familial cancer of breast	criteria provided, multiple submitters, no conflicts	839735		0.14793	0.14679	0.23521	0.21085	0.29273	0.81001	0.09183	0.6463	0.31375	0.39356	0.22769	0.31254	0.17552	0.3699	0.24743	0.27646	0.66416	0.02243	0.26188	0.37407	0.42618	0.41844	0.19552	0.49719	0.39448	0.27354	0.32765	0.31567	0.24179	0.31683	0.13307	0.73137	0.89359	0.87919
chr22	28694079	T	G	Yes	ENST00000404276.6	missense_variant	13	c.1414A>C	p.Lys472Gln	Uncertain significance	MONDO:MONDO:0016419,MedGen:C0346153,OMIM:114480,Orphanet:227535	Familial cancer of breast	criteria provided, single submitter	1038702		0.25355	0.28764	0.28678	0.29179	0.29273	0.81001	0.26876	0.65563	0.31375	0.50327	0.20454	0.39935	0.31657	0.49032	0.10176	0.28289	0.73948	0.02319	0.21206	0.40103	0.38875	0.38043	0.27212	0.69352	0.42144	0.34475	0.33442	0.32395	0.44836	0.47966	0.13307	0.73137	0.89359	0.87919
chr22	28694081	G	A	Yes	ENST00000404276.6	missense_variant	13	c.1412C>T	p.Pro471Leu	Uncertain significance	MedGen:C3661900|MONDO:MONDO:0015356,MeSH:D009386,MedGen:C0027672,Orphanet:140162|MedGen:C1836482,OMIM:609265,Orphanet:524|MONDO:MONDO:0016419,MedGen:C0346153,OMIM:114480,Orphanet:227535	not provided|Hereditary cancer-predisposing syndrome|Li-Fraumeni syndrome 2|Familial cancer of breast	criteria provided, multiple submitters, no conflicts	410053	rs1060502713	0.7849	0.83351	0.90584	0.84481	0.8433	0.81001	0.90083	0.60485	0.96915	0.9059	0.89925	0.86371	0.92797	0.77606	0.81946	0.88648	0.72772	0.16194	0.43871	0.75035	0.86583	0.86407	0.88194	0.91457	0.86542	0.96436	0.70098	0.72592	0.7559	0.78738	0.50053	0.73137	0.89359	0.87919
chr22	28694081	G	C	Yes	ENST00000404276.6	missense_variant	13	c.1412C>G	p.Pro471Arg							0.7849	0.83351	0.90584	0.92359	0.8433	0.81001	0.8338	0.60854	0.95131	0.95021	0.87579	0.8459	0.88506	0.79286	0.84932	0.81885	0.74823	0.18264	0.43143	0.75441	0.8606	0.85876	0.88288	0.90184	0.84001	0.9541	0.73862	0.72956	0.7324	0.76988	0.50053	0.73137	0.89359	0.87919
chr22	28694081	G	T	Yes	ENST00000404276.6	missense_variant	13	c.1412C>A	p.Pro471Gln							0.72154	0.83351	0.90584	0.92359	0.8433	0.81001	0.72568	0.61089	0.92173	0.87917	0.85734	0.83275	0.91015	0.72726	0.86232	0.86633	0.74163	0.1771	0.36567	0.75315	0.85164	0.84969	0.76158	0.83071	0.83159	0.65021	0.72683	0.72956	0.72404	0.76361	0.50053	0.73137	0.89359	0.87919
chr22	28694082	G	A	Yes	ENST00000404276.6	missense_variant	13	c.1411C>T	p.Pro471Ser	Uncertain significance	MONDO:MONDO:0015356,MeSH:D009386,MedGen:C0027672,Orphanet:140162|MONDO:MONDO:0016419,MedGen:C0346153,OMIM:114480,Orphanet:227535	Hereditary cancer-predisposing syndrome|Familial cancer of breast	criteria provided, multiple submitters, no conflicts	926637		0.38185	0.62352	0.77913	0.68163	0.8433	0.81001	0.84325	0.60734	0.91395	0.88027	0.82009	0.7839	0.91623	0.64061	0.79765	0.88237	0.81143	0.07686	0.35518	0.73788	0.83858	0.83647	0.7383	0.89615	0.79831	0.98721	0.70098	0.72592	0.87647	0.89355	0.50053	0.73137	0.89359	0.87919
chr22	28694082	G	C	Yes	ENST00000404276.6	missense_variant	13	c.1411C>G	p.Pro471Ala							0.38863	0.42794	0.67487	0.57636	0.8433	0.81001	0.7408	0.60236	0.91522	0.85027	0.72518	0.71804	0.91732	0.54518	0.76289	0.89133	0.74877	0.02732	0.3504	0.72857	0.8273	0.82507	0.55425	0.91515	0.75117	0.72197	0.73862	0.67188	0.75541	0.79343	0.50053	0.73137	0.89359	0.87919
chr22	28694082	G	T	Yes	ENST00000404276.6	missense_variant	13	c.1411C>A	p.Pro471Thr	Uncertain significance	MONDO:MONDO:0016419,MedGen:C0346153,OMIM:114480,Orphanet:227535	Familial cancer of breast	criteria provided, single submitter	942677		0.72154	0.79402	0.90584	0.82059	0.8433	0.81001	0.90654	0.60973	0.91609	0.94314	0.85898	0.81454	0.92828	0.76477	0.84666	0.8873	0.84599	0.15943	0.39638	0.79038	0.86432	0.86253	0.83038	0.91916	0.80885	0.87131	0.72683	0.70831	0.9318	0.9386	0.50053	0.73137	0.89359	0.87919
chr22	28694083	A	C	Yes	ENST00000404276.6	missense_variant	13	c.1410T>G	p.Asp470Glu							0.43393	0.64786	0.6407	0.63489	0.8433	0.81001	0.45235	0.56281	0.57435	0.87265	0.38723	0.52037	0.6285	0.46442	0.66582	0.81002	0.66517	0.0668	0.45517	0.69426	0.72944	0.72593	0.60868	0.78384	0.38899	0.68381	0.41143	0.4149	0.37843	0.36802	0.08911	0.73137	0.89359	0.87919
chr22	28694083	A	T	Yes	ENST00000404276.6	missense_variant	13	c.1410T>A	p.Asp470Glu							0.43393	0.64786	0.6407	0.63489	0.8433	0.81001	0.45235	0.56281	0.57435	0.87265	0.38723	0.52037	0.62677	0.46765	0.66582	0.81002	0.66517	0.0668	0.45517	0.69426	0.72944	0.72592	0.60868	0.78384	0.39537	0.68264	0.39468	0.40991	0.37843	0.36802	0.08911	0.73137	0.89359	0.87919
chr22	28694084	T	A	Yes	ENST00000404276.6	missense_variant	13	c.1409A>T	p.Asp470Val							0.91255	0.92824	0.90584	0.86255	0.8433	0.81001	0.88303	0.58176	0.9298	0.95841	0.77119	0.7513	0.81781	0.82641	0.89376	0.84236	0.70823	0.2003	0.41005	0.73768	0.85758	0.8557	0.74836	0.93846	0.784	0.65788	0.63115	0.6918	0.63706	0.67191	0.36741	0.73137	0.89359	0.87919
chr22	28694084	T	C	Yes	ENST00000404276.6	missense_variant	13	c.1409A>G	p.Asp470Gly	Uncertain significance	MONDO:MONDO:0015356,MeSH:D009386,MedGen:C0027672,Orphanet:140162|MONDO:MONDO:0016419,MedGen:C0346153,OMIM:114480,Orphanet:227535	Hereditary cancer-predisposing syndrome|Familial cancer of breast	criteria provided, multiple submitters, no conflicts	530117	rs1483112470	0.7849	0.7415	0.90584	0.8317	0.8433	0.81001	0.96445	0.57729	0.81985	0.96531	0.91529	0.87171	0.78223	0.79812	0.85718	0.84691	0.75622	0.19575	0.42917	0.78426	0.85802	0.85614	0.88404	0.91204	0.84615	0.95328	0.60835	0.69822	0.72947	0.74012	0.36741	0.73137	0.89359	0.87919
chr22	28694084	T	G	Yes	ENST00000404276.6	missense_variant	13	c.1409A>C	p.Asp470Ala							0.7849	0.79402	0.90584	0.8317	0.8433	0.81001	0.88303	0.57729	0.88963	0.93135	0.81474	0.78203	0.79775	0.77664	0.86736	0.85937	0.73794	0.19097	0.41756	0.71933	0.8517	0.84975	0.81164	0.8326	0.77456	0.75353	0.64091	0.6566	0.65846	0.68789	0.36741	0.73137	0.89359	0.87919
chr22	28694085	C	A	Yes	ENST00000404276.6	missense_variant	13	c.1408G>T	p.Asp470Tyr	Uncertain significance	MONDO:MONDO:0016419,MedGen:C0346153,OMIM:114480,Orphanet:227535|MedGen:C3661900	Familial cancer of breast|not provided	criteria provided, multiple submitters, no conflicts	234640	rs876658449	0.91255	0.83351	0.90584	0.92359	0.8433	0.81001	0.8759	0.58323	0.91998	0.97095	0.83084	0.81493	0.8272	0.69424	0.8782	0.86719	0.75423	0.19372	0.4889	0.78393	0.85692	0.85504	0.79066	0.92599	0.82625	0.68739	0.66301	0.68823	0.68079	0.71988	0.50053	0.73137	0.89359	0.87919
chr22	28694085	C	G	Yes	ENST00000404276.6	missense_variant	13	c.1408G>C	p.Asp470His	Uncertain significance	MONDO:MONDO:0015356,MeSH:D009386,MedGen:C0027672,Orphanet:140162|MedGen:C3661900|MONDO:MONDO:0016419,MedGen:C0346153,OMIM:114480,Orphanet:227535	Hereditary cancer-predisposing syndrome|not provided|Familial cancer of breast	criteria provided, multiple submitters, no conflicts	230209	rs876658449	0.91255	0.76473	0.90584	0.86255	0.8433	0.81001	0.86842	0.58029	0.79571	0.95725	0.76351	0.76265	0.73469	0.61789	0.81831	0.81299	0.7323	0.1916	0.51217	0.73773	0.85457	0.85266	0.77636	0.91996	0.77721	0.7416	0.67288	0.69236	0.6591	0.70354	0.50053	0.73137	0.89359	0.87919
chr22	28694085	C	T	Yes	ENST00000404276.6	missense_variant	13	c.1408G>A	p.Asp470Asn						rs876658449	0.23095	0.34959	0.90584	0.8317	0.8433	0.81001	0.24054	0.54728	0.53577	0.79214	0.48978	0.54315	0.59188	0.51384	0.39956	0.84236	0.67244	0.13708	0.48612	0.52301	0.39352	0.38528	0.5248	0.91973	0.69822	0.96666	0.62263	0.69236	0.56042	0.6273	0.50053	0.73137	0.89359	0.87919
chr22	28694087	A	C	Yes	ENST00000404276.6	missense_variant	13	c.1406T>G	p.Val469Gly	Uncertain significance	MONDO:MONDO:0016419,MedGen:C0346153,OMIM:114480,Orphanet:227535|MONDO:MONDO:0015356,MeSH:D009386,MedGen:C0027672,Orphanet:140162	Familial cancer of breast|Hereditary cancer-predisposing syndrome	criteria provided, multiple submitters, no conflicts	1468447		0.91255	0.92824	0.90584	0.92359	0.8433	0.81001	0.70606	0.51714	0.91017	0.71232	0.68927	0.69606	0.81019	0.77294	0.86384	0.76478	0.54973	0.19324	0.35309	0.6747	0.8247	0.82244	0.83127	0.64815	0.85752	0.83555	0.70516	0.71678	0.61377	0.66075	0.36741	0.73137	0.89359	0.87919
chr22	28694087	A	G	Yes	ENST00000404276.6	missense_variant	13	c.1406T>C	p.Val469Ala	Uncertain significance	MedGen:C3661900|MONDO:MONDO:0016419,MedGen:C0346153,OMIM:114480,Orphanet:227535|.|MONDO:MONDO:0015356,MeSH:D009386,MedGen:C0027672,Orphanet:140162	not provided|Familial cancer of breast|CHEK2-related condition|Hereditary cancer-predisposing syndrome	criteria provided, multiple submitters, no conflicts	449667	rs763344790	0.72154	0.70582	0.90584	0.86255	0.8433	0.81001	0.30464	0.50459	0.69357	0.86191	0.43455	0.46696	0.66632	0.55999	0.75889	0.61153	0.54136	0.16965	0.47435	0.63079	0.65998	0.65575	0.62772	0.76057	0.75839	0.96204	0.69264	0.67339	0.52501	0.59172	0.36741	0.73137	0.89359	0.87919
chr22	28694087	A	T	Yes	ENST00000404276.6	missense_variant	13	c.1406T>A	p.Val469Glu	Uncertain significance	MONDO:MONDO:0015356,MeSH:D009386,MedGen:C0027672,Orphanet:140162|MONDO:MONDO:0016419,MedGen:C0346153,OMIM:114480,Orphanet:227535	Hereditary cancer-predisposing syndrome|Familial cancer of breast	criteria provided, multiple submitters, no conflicts	819129	rs763344790	0.91255	0.83351	0.90584	0.92359	0.8433	0.81001	0.478	0.50976	0.85397	0.87808	0.50812	0.53812	0.78633	0.72077	0.85769	0.71497	0.50221	0.19989	0.46215	0.65558	0.81182	0.80939	0.83346	0.74696	0.81692	0.53011	0.69368	0.7108	0.5553	0.6156	0.36741	0.73137	0.89359	0.87919
chr22	28694088	C	A	Yes	ENST00000404276.6	missense_variant	13	c.1405G>T	p.Val469Leu							0.3982	0.42976	0.90584	0.86255	0.8433	0.81001	0.25427	0.48142	0.5711	0.74371	0.43349	0.4843	0.62007	0.33698	0.5262	0.66856	0.48736	0.03735	0.45375	0.51843	0.5833	0.578	0.47468	0.67374	0.69278	0.81843	0.66301	0.68823	0.53184	0.6043	0.50053	0.73137	0.89359	0.87919
chr22	28694088	C	G	Yes	ENST00000404276.6	missense_variant	13	c.1405G>C	p.Val469Leu							0.3982	0.42976	0.90584	0.86255	0.8433	0.81001	0.25427	0.48142	0.5711	0.74371	0.43349	0.4843	0.62329	0.3356	0.52768	0.66856	0.48736	0.03735	0.45375	0.51843	0.5833	0.578	0.49068	0.67374	0.69627	0.83482	0.67288	0.68823	0.53184	0.6043	0.50053	0.73137	0.89359	0.87919
chr22	28694088	C	T	Yes	ENST00000404276.6	missense_variant	13	c.1405G>A	p.Val469Met	Uncertain significance	MedGen:C3661900|MONDO:MONDO:0016419,MedGen:C0346153,OMIM:114480,Orphanet:227535	not provided|Familial cancer of breast	criteria provided, multiple submitters, no conflicts	182438	rs730881692	0.7849	0.76473	0.90584	0.92359	0.8433	0.81001	0.57729	0.51474	0.5711	0.76573	0.62271	0.59434	0.6522	0.63421	0.55888	0.55182	0.55887	0.17347	0.48588	0.51772	0.64201	0.63756	0.56553	0.92336	0.78718	0.97726	0.62263	0.68823	0.75873	0.79788	0.50053	0.73137	0.89359	0.87919
chr22	28694090	A	C	Yes	ENST00000404276.6	missense_variant	13	c.1403T>G	p.Val468Gly							0.91255	0.83351	0.77913	0.66279	0.37053	0.81001	0.68279	0.65192	0.749	0.53181	0.79826	0.77094	0.63969	0.7882	0.65913	0.39319	0.65622	0.14241	0.06105	0.65628	0.6236	0.6189	0.77318	0.59828	0.81072	0.73572	0.70516	0.71678	0.66037	0.69492	0.36741	0.73137	0.89359	0.87919
chr22	28694090	A	G	Yes	ENST00000404276.6	missense_variant	13	c.1403T>C	p.Val468Ala							0.38633	0.33219	0.58756	0.53321	0.37053	0.81001	0.16177	0.63568	0.43149	0.56145	0.48437	0.51133	0.52789	0.52117	0.34888	0.35246	0.63952	0.05505	0.10761	0.48256	0.49692	0.49024	0.44415	0.46038	0.72147	0.8446	0.69264	0.67339	0.54583	0.60718	0.36741	0.73137	0.89359	0.87919
chr22	28694090	A	T	Yes	ENST00000404276.6	missense_variant	13	c.1403T>A	p.Val468Glu							0.58626	0.40426	0.60733	0.58437	0.37053	0.81001	0.04555	0.63077	0.62747	0.69387	0.3484	0.41473	0.51618	0.56527	0.52916	0.43245	0.5513	0.0334	0.09606	0.63117	0.54334	0.53738	0.52031	0.66064	0.72782	0.36621	0.69368	0.7108	0.52183	0.58819	0.36741	0.73137	0.89359	0.87919
chr22	28694091	C	A	Yes	ENST00000404276.6	missense_variant	13	c.1402G>T	p.Val468Leu							0.41096	0.39954	0.33227	0.3137	0.37053	0.81001	0.32734	0.65192	0.42384	0.50958	0.48828	0.55541	0.4541	0.47587	0.0877	0.37524	0.55014	0.02049	0.09493	0.47387	0.4168	0.40892	0.32244	0.69449	0.33622	0.48826	0.45367	0.45221	0.43431	0.43983	0.15001	0.73137	0.89359	0.87919
chr22	28694091	C	G	Yes	ENST00000404276.6	missense_variant	13	c.1402G>C	p.Val468Leu							0.41096	0.39954	0.33227	0.3137	0.37053	0.81001	0.32734	0.65192	0.42384	0.50958	0.48828	0.55541	0.45785	0.47195	0.0877	0.37524	0.55014	0.02049	0.09493	0.47387	0.4168	0.40892	0.339	0.69449	0.32776	0.50356	0.46423	0.45221	0.43431	0.43983	0.15001	0.73137	0.89359	0.87919
chr22	28694091	C	T	Yes	ENST00000404276.6	missense_variant	13	c.1402G>A	p.Val468Ile	Uncertain significance	MONDO:MONDO:0015356,MeSH:D009386,MedGen:C0027672,Orphanet:140162|MONDO:MONDO:0016419,MedGen:C0346153,OMIM:114480,Orphanet:227535	Hereditary cancer-predisposing syndrome|Familial cancer of breast	criteria provided, multiple submitters, no conflicts	232934	rs876660084	0.23183	0.25514	0.22112	0.23607	0.37053	0.81001	0.3078	0.65006	0.24244	0.37197	0.53009	0.58306	0.3853	0.36823	0.0877	0.34436	0.46616	0.01841	0.04378	0.38778	0.33075	0.3216	0.23479	0.54342	0.23572	0.25011	0.36602	0.28196	0.44661	0.44848	0.15001	0.73137	0.89359	0.87919
chr22	28694092	C	A	Yes	ENST00000404276.6	missense_variant	13	c.1401G>T	p.Leu467Phe	Uncertain significance	MONDO:MONDO:0015356,MeSH:D009386,MedGen:C0027672,Orphanet:140162	Hereditary cancer-predisposing syndrome	criteria provided, single submitter	1771820		0.7849	0.76473	0.90584	0.92359	0.62929	0.81001	0.79292	0.731	0.6471	0.80572	0.53695	0.58742	0.89895	0.69803	0.7835	0.94602	0.7802	0.18835	0.4537	0.72941	0.842	0.83994	0.64774	0.8562	0.54322	0.92403	0.35254	0.34905	0.35746	0.34082	0.0875	0.73137	0.89359	0.87919
chr22	28694092	C	G	Yes	ENST00000404276.6	missense_variant	13	c.1401G>C	p.Leu467Phe	Uncertain significance	MONDO:MONDO:0016419,MedGen:C0346153,OMIM:114480,Orphanet:227535|MONDO:MONDO:0015356,MeSH:D009386,MedGen:C0027672,Orphanet:140162	Familial cancer of breast|Hereditary cancer-predisposing syndrome	criteria provided, multiple submitters, no conflicts	231022	rs876658908	0.7849	0.76473	0.90584	0.92359	0.62929	0.81001	0.79292	0.731	0.6471	0.80572	0.53695	0.58742	0.89957	0.66448	0.7835	0.94602	0.7802	0.18835	0.4537	0.72941	0.842	0.83994	0.63139	0.8562	0.54128	0.92143	0.37129	0.38251	0.35746	0.34082	0.0875	0.73137	0.89359	0.87919
chr22	28694093	A	C	Yes	ENST00000404276.6	missense_variant	13	c.1400T>G	p.Leu467Trp	Uncertain significance	MedGen:CN239278|MONDO:MONDO:0015356,MeSH:D009386,MedGen:C0027672,Orphanet:140162|MONDO:MONDO:0016419,MedGen:C0346153,OMIM:114480,Orphanet:227535	CHEK2-Related Cancer Susceptibility|Hereditary cancer-predisposing syndrome|Familial cancer of breast	criteria provided, multiple submitters, no conflicts	460802	rs1555913161	0.91255	0.92824	0.90584	0.97372	0.62929	0.81001	0.85602	0.72889	0.81269	0.89465	0.79821	0.77015	0.92103	0.86139	0.91285	0.91802	0.76632	0.20862	0.56036	0.73721	0.8879	0.88649	0.89586	0.85028	0.89247	0.29195	0.70516	0.74113	0.66203	0.69703	0.36741	0.73137	0.89359	0.87919
chr22	28694093	A	G	Yes	ENST00000404276.6	missense_variant	13	c.1400T>C	p.Leu467Ser	Uncertain significance	MONDO:MONDO:0015356,MeSH:D009386,MedGen:C0027672,Orphanet:140162|MONDO:MONDO:0016419,MedGen:C0346153,OMIM:114480,Orphanet:227535	Hereditary cancer-predisposing syndrome|Familial cancer of breast	criteria provided, multiple submitters, no conflicts	489880	rs1555913161	0.91255	0.92824	0.90584	0.97372	0.62929	0.81001	0.97867	0.73523	0.80943	0.97856	0.91065	0.86771	0.95491	0.867	0.91962	0.95547	0.8253	0.19976	0.48646	0.81876	0.89865	0.89738	0.97155	0.79907	0.84615	0.95244	0.69264	0.70694	0.73672	0.75226	0.36741	0.73137	0.89359	0.87919
chr22	28694093	A	T	Yes	ENST00000404276.6	stop_gained	13	c.1400T>A	p.Leu467Ter	Pathogenic	MONDO:MONDO:0015356,MeSH:D009386,MedGen:C0027672,Orphanet:140162|MONDO:MONDO:0016419,MedGen:C0346153,OMIM:114480,Orphanet:227535	Hereditary cancer-predisposing syndrome|Familial cancer of breast	criteria provided, multiple submitters, no conflicts	1074094		.	.	.	.	0.62929	0.81001	.	.	.	0.94077	.	.	.	.	.	.	.	.	.	.	0.9786	0.97827	0.95567	.	0.99181	0.58722	0.69368	0.24879	0.97802	0.96926	0.36741	0.73137	0.89359	0.87919
chr22	28694094	A	C	Yes	ENST00000404276.6	missense_variant	13	c.1399T>G	p.Leu467Val	Uncertain significance	MONDO:MONDO:0015356,MeSH:D009386,MedGen:C0027672,Orphanet:140162	Hereditary cancer-predisposing syndrome	criteria provided, single submitter	229948	rs876658293	0.7849	0.76473	0.77913	0.75168	0.62929	0.81001	0.85198	0.72785	0.49846	0.79889	0.8189	0.81951	0.92729	0.80335	0.80307	0.95604	0.65246	0.18125	0.39911	0.65123	0.82625	0.82401	0.68739	0.88939	0.45254	0.90764	0.36684	0.3903	0.5881	0.50916	0.08586	0.73137	0.89359	0.87919
chr22	28694094	A	T	Yes	ENST00000404276.6	missense_variant	13	c.1399T>A	p.Leu467Met							0.28271	0.25286	0.77913	0.76457	0.62929	0.81001	0.54552	0.73417	0.22078	0.7428	0.77617	0.8058	0.82197	0.72673	0.73372	0.9265	0.63395	0.17621	0.43641	0.56312	0.75826	0.75512	0.41325	0.70943	0.35516	0.66633	0.35112	0.37263	0.5349	0.46918	0.08586	0.73137	0.89359	0.87919
chr22	28694095	C	A	Yes	ENST00000404276.6	missense_variant	13	c.1398G>T	p.Leu466Phe							0.65419	0.76473	0.90584	0.97372	0.8433	0.81001	0.82945	0.55608	0.62343	0.83473	0.68549	0.6664	0.74424	0.66949	0.67142	0.85408	0.56646	0.18618	0.55377	0.74089	0.74422	0.7409	0.75523	0.83911	0.56841	0.96971	0.37418	0.35443	0.68284	0.66342	0.14156	0.73137	0.89359	0.87919
chr22	28694095	C	G	Yes	ENST00000404276.6	missense_variant	13	c.1398G>C	p.Leu466Phe	Uncertain significance	MONDO:MONDO:0015356,MeSH:D009386,MedGen:C0027672,Orphanet:140162	Hereditary cancer-predisposing syndrome	criteria provided, single submitter	1771677		0.65419	0.76473	0.90584	0.97372	0.8433	0.81001	0.82945	0.55608	0.62343	0.83473	0.68549	0.6664	0.74402	0.65249	0.67049	0.85408	0.56646	0.18618	0.55377	0.74089	0.74422	0.7409	0.75523	0.83911	0.56134	0.96666	0.37323	0.34584	0.68284	0.66342	0.14156	0.73137	0.89359	0.87919
chr22	28694096	A	C	Yes	ENST00000404276.6	missense_variant	13	c.1397T>G	p.Leu466Trp							0.91255	0.92824	0.90584	0.97372	0.8433	0.81001	0.95055	0.56281	0.78046	0.89465	0.83323	0.7742	0.85595	0.77322	0.85196	0.84962	0.73612	0.20862	0.64612	0.80383	0.86069	0.85885	0.8341	0.78426	0.85752	0.29179	0.70516	0.74113	0.89616	0.89298	0.36741	0.73137	0.89359	0.87919
chr22	28694096	A	G	Yes	ENST00000404276.6	missense_variant	13	c.1397T>C	p.Leu466Ser	Uncertain significance	MONDO:MONDO:0015356,MeSH:D009386,MedGen:C0027672,Orphanet:140162	Hereditary cancer-predisposing syndrome	criteria provided, single submitter	1771664		0.91255	0.92824	0.90584	0.97372	0.8433	0.81001	0.84923	0.55775	0.78135	0.99015	0.73812	0.70109	0.85911	0.79049	0.87965	0.86198	0.66608	0.19785	0.5858	0.73463	0.84826	0.84629	0.89904	0.72182	0.8288	0.95244	0.69264	0.70694	0.82347	0.83732	0.36741	0.73137	0.89359	0.87919
chr22	28694096	A	T	Yes	ENST00000404276.6	stop_gained	13	c.1397T>A	p.Leu466Ter	Pathogenic	MONDO:MONDO:0015356,MeSH:D009386,MedGen:C0027672,Orphanet:140162	Hereditary cancer-predisposing syndrome	criteria provided, single submitter	819102	rs1601716482	.	.	.	.	0.8433	0.81001	.	.	.	0.94314	.	.	.	.	.	.	.	.	.	.	0.9786	0.97827	0.95567	.	0.99071	0.58795	0.69368	0.24879	0.89858	0.8602	0.36741	0.73137	0.89359	0.87919
chr22	28694097	A	C	Yes	ENST00000404276.6	missense_variant	13	c.1396T>G	p.Leu466Val	Uncertain significance	MONDO:MONDO:0016419,MedGen:C0346153,OMIM:114480,Orphanet:227535	Familial cancer of breast	criteria provided, single submitter	575924	rs1569110400	0.7849	0.76473	0.90584	0.88582	0.8433	0.81001	0.81115	0.5509	0.47514	0.84713	0.54232	0.59694	0.6616	0.61602	0.65424	0.80502	0.46175	0.1609	0.50706	0.63195	0.68768	0.68371	0.59291	0.8101	0.49512	0.92316	0.37832	0.44531	0.46045	0.4544	0.11509	0.73137	0.89359	0.87919
chr22	28694097	A	T	Yes	ENST00000404276.6	missense_variant	13	c.1396T>A	p.Leu466Met							0.10838	0.20293	0.90584	0.97372	0.8433	0.81001	0.13296	0.52416	0.09627	0.75559	0.04177	0.21999	0.41514	0.53888	0.60456	0.79585	0.41677	0.14323	0.54052	0.40585	0.56447	0.55885	0.33861	0.65471	0.49119	0.53089	0.36078	0.42806	0.34294	0.37458	0.11509	0.73137	0.89359	0.87919
chr22	28694098	C	A	Yes	ENST00000404276.6	missense_variant	13	c.1395G>T	p.Lys465Asn							0.39334	0.43159	0.4446	0.38084	0.8433	0.81001	0.37223	0.67187	0.63323	0.56317	0.49911	0.54005	0.48724	0.50574	0.43662	0.69695	0.75131	0.02719	0.51061	0.50483	0.48621	0.47937	0.64537	0.47957	0.44127	0.72742	0.48456	0.57773	0.48735	0.51399	0.24804	0.73137	0.89359	0.87919
chr22	28694098	C	G	Yes	ENST00000404276.6	missense_variant	13	c.1395G>C	p.Lys465Asn							0.39334	0.43159	0.4446	0.38084	0.8433	0.81001	0.37223	0.67187	0.63323	0.56317	0.49911	0.54005	0.48738	0.49893	0.43662	0.69695	0.75131	0.02719	0.51061	0.50483	0.48621	0.47937	0.66321	0.47957	0.44703	0.73572	0.49003	0.57773	0.48735	0.51399	0.24804	0.73137	0.89359	0.87919
chr22	28694099	T	A	Yes	ENST00000404276.6	missense_variant	13	c.1394A>T	p.Lys465Met							0.72154	0.69154	0.77913	0.67021	0.8433	0.81001	0.57047	0.68616	0.75456	0.71321	0.6101	0.63242	0.65992	0.72768	0.80486	0.72984	0.75585	0.17892	0.40777	0.66529	0.68642	0.68244	0.75272	0.81545	0.73847	0.68499	0.5411	0.62576	0.52795	0.54135	0.19424	0.73137	0.89359	0.87919
chr22	28694099	T	C	Yes	ENST00000404276.6	missense_variant	13	c.1394A>G	p.Lys465Arg	Uncertain significance	MONDO:MONDO:0016419,MedGen:C0346153,OMIM:114480,Orphanet:227535|MONDO:MONDO:0015356,MeSH:D009386,MedGen:C0027672,Orphanet:140162	Familial cancer of breast|Hereditary cancer-predisposing syndrome	criteria provided, multiple submitters, no conflicts	2753416		0.11623	0.19721	0.25827	0.23121	0.8433	0.81001	0.13372	0.66294	0.22078	0.47949	0.11632	0.35174	0.35705	0.43464	0.25016	0.59147	0.70475	0.01977	0.4063	0.34167	0.43694	0.42937	0.34196	0.4858	0.40247	0.52546	0.50272	0.63299	0.4261	0.465	0.19424	0.73137	0.89359	0.87919
chr22	28694099	T	G	Yes	ENST00000404276.6	missense_variant	13	c.1394A>C	p.Lys465Thr							0.59928	0.56192	0.60036	0.61339	0.8433	0.81001	0.54746	0.67874	0.74582	0.6869	0.55491	0.59146	0.62324	0.67808	0.75822	0.66576	0.7471	0.13697	0.50277	0.63937	0.6859	0.68191	0.7514	0.84807	0.68647	0.84382	0.55171	0.61087	0.50976	0.52761	0.19424	0.73137	0.89359	0.87919
chr22	28694100	T	A	Yes	ENST00000404276.6	stop_gained	13	c.1393A>T	p.Lys465Ter	Pathogenic	MONDO:MONDO:0016419,MedGen:C0346153,OMIM:114480,Orphanet:227535	Familial cancer of breast	criteria provided, multiple submitters, no conflicts	2033510		.	.	.	.	0.8433	0.81001	.	.	.	0.96871	.	.	.	.	.	.	.	.	.	.	0.9786	0.97827	0.95344	.	0.99784	0.7713	0.63115	0.21699	0.97298	0.96025	0.36741	0.73137	0.89359	0.87919
chr22	28694100	T	C	Yes	ENST00000404276.6	missense_variant	13	c.1393A>G	p.Lys465Glu							0.5748	0.52389	0.52768	0.49807	0.8433	0.81001	0.43389	0.66294	0.56945	0.6895	0.68446	0.66326	0.61996	0.63945	0.69016	0.66716	0.74035	0.08234	0.48101	0.50391	0.68778	0.68382	0.57797	0.78979	0.6652	0.71273	0.60835	0.70222	0.55246	0.60785	0.36741	0.73137	0.89359	0.87919
chr22	28694100	T	G	Yes	ENST00000404276.6	missense_variant	13	c.1393A>C	p.Lys465Gln							0.32929	0.26798	0.60036	0.55268	0.8433	0.81001	0.12706	0.67367	0.5083	0.63289	0.50664	0.53691	0.50326	0.56631	0.54781	0.62668	0.74027	0.08345	0.43583	0.45655	0.55898	0.55328	0.45223	0.76978	0.76188	0.34797	0.64091	0.69589	0.54421	0.60108	0.36741	0.73137	0.89359	0.87919
chr22	28694101	C	A	Yes	ENST00000404276.6	missense_variant	13	c.1392G>T	p.Lys464Asn	Uncertain significance	MONDO:MONDO:0015356,MeSH:D009386,MedGen:C0027672,Orphanet:140162|MONDO:MONDO:0016419,MedGen:C0346153,OMIM:114480,Orphanet:227535	Hereditary cancer-predisposing syndrome|Familial cancer of breast	criteria provided, multiple submitters, no conflicts	530112	rs764396738	0.68238	0.41913	0.90584	0.7382	0.8433	0.81001	0.1891	0.67011	0.70793	0.66529	0.23715	0.3977	0.58754	0.51122	0.64318	0.79585	0.71478	0.15245	0.42013	0.62757	0.53297	0.52685	0.62281	0.76057	0.65289	0.89885	0.57464	0.62456	0.45475	0.49598	0.24878	0.73137	0.89359	0.87919
chr22	28694101	C	G	Yes	ENST00000404276.6	missense_variant	13	c.1392G>C	p.Lys464Asn							0.68238	0.41913	0.90584	0.7382	0.8433	0.81001	0.1891	0.67011	0.70793	0.66529	0.23715	0.3977	0.61659	0.49648	0.64318	0.79585	0.71478	0.15245	0.42013	0.62757	0.533	0.52685	0.73213	0.76057	0.64784	0.90061	0.58606	0.62922	0.45475	0.49598	0.24878	0.73137	0.89359	0.87919
chr22	28694102	T	A	Yes	ENST00000404276.6	missense_variant	13	c.1391A>T	p.Lys464Met							0.7849	0.7415	0.90584	0.76916	0.8433	0.81001	0.2987	0.68329	0.79998	0.69562	0.51933	0.55071	0.73336	0.69327	0.80426	0.79379	0.75307	0.17468	0.30578	0.64457	0.7314	0.7279	0.82788	0.70605	0.68904	0.69591	0.52495	0.57796	0.51311	0.55842	0.36741	0.73137	0.89359	0.87919
chr22	28694102	T	C	Yes	ENST00000404276.6	missense_variant	13	c.1391A>G	p.Lys464Arg	Uncertain significance	MedGen:C3661900|.|MONDO:MONDO:0016419,MedGen:C0346153,OMIM:114480,Orphanet:227535|MONDO:MONDO:0015356,MeSH:D009386,MedGen:C0027672,Orphanet:140162	not provided|CHEK2-related condition|Familial cancer of breast|Hereditary cancer-predisposing syndrome	criteria provided, multiple submitters, no conflicts	232215	rs529571124	0.26519	0.26145	0.40146	0.41976	0.8433	0.81001	0.0394	0.66834	0.4085	0.51315	0.31352	0.32786	0.31103	0.42975	0.55888	0.68768	0.71386	0.01888	0.30901	0.48559	0.4404	0.60326	0.30027	0.59112	0.3432	0.85011	0.47276	0.54671	0.43643	0.49899	0.36741	0.73137	0.89359	0.87919
chr22	28694102	T	G	Yes	ENST00000404276.6	missense_variant	13	c.1391A>C	p.Lys464Thr							0.68238	0.62352	0.77913	0.72692	0.8433	0.81001	0.32218	0.67011	0.78976	0.7141	0.7137	0.66104	0.74469	0.73393	0.75956	0.80602	0.75747	0.15315	0.40203	0.64482	0.70889	0.70513	0.8219	0.78031	0.63633	0.86955	0.53593	0.56309	0.59246	0.63231	0.36741	0.73137	0.89359	0.87919
chr22	28694103	T	A	Yes	ENST00000404276.6	stop_gained	13	c.1390A>T	p.Lys464Ter							.	.	.	.	0.8433	0.81001	.	.	.	0.96416	.	.	.	.	.	.	.	.	.	.	0.9786	0.97827	.	.	0.99528	0.78394	0.63115	0.19854	0.8845	0.84083	0.36741	0.73137	0.89359	0.87919
chr22	28694103	T	C	Yes	ENST00000404276.6	missense_variant	13	c.1390A>G	p.Lys464Glu							0.36912	0.59732	0.48942	0.48375	0.8433	0.81001	0.21119	0.65006	0.59545	0.69474	0.53702	0.50955	0.73111	0.54988	0.74235	0.75	0.7303	0.02765	0.38741	0.63654	0.75906	0.75592	0.55108	0.72323	0.76898	0.93458	0.60835	0.69589	0.53206	0.5939	0.36741	0.73137	0.89359	0.87919
chr22	28694103	T	G	Yes	ENST00000404276.6	missense_variant	13	c.1390A>C	p.Lys464Gln							0.58626	0.5664	0.7322	0.68059	0.8433	0.81001	0.13751	0.67187	0.59545	0.63289	0.7135	0.62878	0.68307	0.64593	0.67962	0.7833	0.74673	0.02745	0.34215	0.63337	0.63684	0.63233	0.57797	0.56163	0.6167	0.70836	0.64091	0.70285	0.56824	0.6297	0.36741	0.73137	0.89359	0.87919
chr22	28694105	A	C	Yes	ENST00000404276.6	missense_variant	13	c.1388T>G	p.Val463Gly							0.91255	0.83351	0.90584	0.80445	0.62929	0.81001	0.85872	0.69777	0.90852	0.72477	0.83239	0.80436	0.93643	0.87037	0.96428	0.91802	0.89662	0.19195	0.38112	0.76798	0.88176	0.88026	0.7952	0.73262	0.85353	0.82125	0.70516	0.70729	0.83108	0.84235	0.36741	0.73137	0.89359	0.87919
chr22	28694105	A	G	Yes	ENST00000404276.6	missense_variant	13	c.1388T>C	p.Val463Ala	Uncertain significance	MONDO:MONDO:0016419,MedGen:C0346153,OMIM:114480,Orphanet:227535	Familial cancer of breast	criteria provided, single submitter	2064674		0.91255	0.83351	0.68779	0.66367	0.62929	0.81001	0.51437	0.68892	0.69357	0.84505	0.77412	0.74735	0.8918	0.79436	0.86435	0.91217	0.84054	0.17688	0.50892	0.70222	0.75086	0.74761	0.66608	0.83015	0.79394	0.95572	0.69264	0.67012	0.74098	0.77361	0.36741	0.73137	0.89359	0.87919
chr22	28694105	A	T	Yes	ENST00000404276.6	missense_variant	13	c.1388T>A	p.Val463Asp	Uncertain significance	MONDO:MONDO:0016419,MedGen:C0346153,OMIM:114480,Orphanet:227535	Familial cancer of breast	criteria provided, single submitter	2883518		0.91255	0.92824	0.90584	0.77976	0.62929	0.81001	0.91022	0.69777	0.89272	0.93723	0.85203	0.8197	0.93961	0.89871	0.95655	0.92442	0.90343	0.18796	0.51372	0.80218	0.88747	0.88605	0.89839	0.71037	0.88686	0.44414	0.69368	0.7011	0.85401	0.85946	0.36741	0.73137	0.89359	0.87919
chr22	28694106	C	A	Yes	ENST00000404276.6	missense_variant	13	c.1387G>T	p.Val463Phe	Uncertain significance	MONDO:MONDO:0016419,MedGen:C0346153,OMIM:114480,Orphanet:227535	Familial cancer of breast	criteria provided, single submitter	460801	rs1555913172	0.7849	0.79402	0.77913	0.7382	0.62929	0.81001	0.42513	0.69536	0.71157	0.90932	0.74831	0.71959	0.8943	0.80948	0.87479	0.91068	0.83711	0.1878	0.46294	0.70265	0.83214	0.82997	0.73213	0.92287	0.64501	0.72501	0.56815	0.57461	0.65338	0.65823	0.25103	0.73137	0.89359	0.87919
chr22	28694106	C	G	Yes	ENST00000404276.6	missense_variant	13	c.1387G>C	p.Val463Leu	Uncertain significance	MONDO:MONDO:0016419,MedGen:C0346153,OMIM:114480,Orphanet:227535	Familial cancer of breast	criteria provided, single submitter	2757939		0.53172	0.66756	0.49514	0.45047	0.62929	0.81001	0.04716	0.63911	0.44657	0.7079	0.54695	0.37694	0.60142	0.56284	0.5787	0.89924	0.7357	0.04596	0.48803	0.51599	0.60716	0.60223	0.54367	0.90577	0.43726	0.61935	0.57958	0.57461	0.3633	0.42646	0.25103	0.73137	0.89359	0.87919
chr22	28694106	C	T	Yes	ENST00000404276.6	missense_variant	13	c.1387G>A	p.Val463Ile	Uncertain significance	MONDO:MONDO:0015356,MeSH:D009386,MedGen:C0027672,Orphanet:140162|MONDO:MONDO:0016419,MedGen:C0346153,OMIM:114480,Orphanet:227535	Hereditary cancer-predisposing syndrome|Familial cancer of breast	criteria provided, multiple submitters, no conflicts	2452079		0.06401	0.08189	0.3292	0.27542	0.62929	0.81001	0.02073	0.62318	0.09965	0.44761	0.44036	0.26029	0.31606	0.35248	0.24743	0.73945	0.52981	0.01973	0.31996	0.4027	0.39911	0.39094	0.42021	0.63428	0.30108	0.14951	0.50703	0.49438	0.21237	0.2975	0.25103	0.73137	0.89359	0.87919
chr22	28694108	A	C	Yes	ENST00000404276.6	missense_variant	13	c.1385T>G	p.Leu462Arg	Uncertain significance	MONDO:MONDO:0016419,MedGen:C0346153,OMIM:114480,Orphanet:227535	Familial cancer of breast	criteria provided, single submitter	2762610		0.91255	0.83351	0.90584	0.92359	0.55875	0.81001	0.96476	0.73205	0.83899	0.97961	0.92919	0.89385	0.9275	0.87643	0.96428	0.94418	0.80203	0.19643	0.54499	0.80489	0.89795	0.89667	0.93534	0.89644	0.88415	0.87572	0.70363	0.65537	0.78749	0.79388	0.36741	0.73137	0.89359	0.87919
chr22	28694108	A	G	Yes	ENST00000404276.6	missense_variant	13	c.1385T>C	p.Leu462Pro	Uncertain significance	MONDO:MONDO:0016419,MedGen:C0346153,OMIM:114480,Orphanet:227535	Familial cancer of breast	criteria provided, single submitter	947107		0.91255	0.83351	0.90584	0.97372	0.55875	0.81001	0.98261	0.73205	0.89334	0.9884	0.9234	0.8929	0.95989	0.87561	0.96133	0.9746	0.89732	0.20588	0.59023	0.80558	0.8981	0.89682	0.95376	0.85269	0.88267	0.98309	0.6911	0.75834	0.91719	0.90825	0.36741	0.73137	0.89359	0.87919
chr22	28694108	A	T	Yes	ENST00000404276.6	missense_variant	13	c.1385T>A	p.Leu462His	Uncertain significance	MONDO:MONDO:0016419,MedGen:C0346153,OMIM:114480,Orphanet:227535	Familial cancer of breast	criteria provided, single submitter	999643		0.91255	0.83351	0.90584	0.97372	0.55875	0.81001	0.96476	0.73205	0.89871	0.94196	0.93215	0.89448	0.93073	0.8789	0.95728	0.94479	0.81831	0.1922	0.54207	0.80712	0.89813	0.89685	0.97632	0.83579	0.87036	0.40487	0.69219	0.65537	0.79183	0.79812	0.36741	0.73137	0.89359	0.87919
chr22	28694109	G	A	Yes	ENST00000404276.6	missense_variant	13	c.1384C>T	p.Leu462Phe	Uncertain significance	MONDO:MONDO:0016419,MedGen:C0346153,OMIM:114480,Orphanet:227535	Familial cancer of breast	criteria provided, single submitter	1487523		0.72154	0.6789	0.90584	0.88582	0.55875	0.81001	0.2156	0.7095	0.67477	0.80473	0.82797	0.81363	0.84736	0.72856	0.88773	0.9216	0.77364	0.18061	0.44173	0.70493	0.78355	0.78073	0.6283	0.89317	0.81469	0.97576	0.48589	0.59481	0.7852	0.80451	0.27522	0.73137	0.89359	0.87919
chr22	28694109	G	C	Yes	ENST00000404276.6	missense_variant	13	c.1384C>G	p.Leu462Val	Uncertain significance	MONDO:MONDO:0016419,MedGen:C0346153,OMIM:114480,Orphanet:227535|MONDO:MONDO:0015356,MeSH:D009386,MedGen:C0027672,Orphanet:140162	Familial cancer of breast|Hereditary cancer-predisposing syndrome	criteria provided, multiple submitters, no conflicts	1045884	rs751228409	0.40832	0.31427	0.64738	0.62632	0.55875	0.81001	0.54354	0.71543	0.49187	0.76296	0.84224	0.82496	0.76121	0.62037	0.81193	0.92925	0.74179	0.03706	0.39365	0.55338	0.70851	0.70475	0.39561	0.75644	0.59833	0.90502	0.55083	0.63464	0.75463	0.77499	0.27522	0.73137	0.89359	0.87919
chr22	28694109	G	T	Yes	ENST00000404276.6	missense_variant	13	c.1384C>A	p.Leu462Ile							0.65419	0.60972	0.70673	0.72692	0.55875	0.81001	0.56829	0.71543	0.35991	0.73555	0.80591	0.79246	0.73822	0.67936	0.73879	0.9216	0.7076	0.14408	0.46721	0.48653	0.6798	0.67578	0.56402	0.65919	0.77316	0.7369	0.51569	0.62884	0.74708	0.77523	0.27522	0.73137	0.89359	0.87919
chr22	28694110	G	C	Yes	ENST00000404276.6	missense_variant	13	c.1383C>G	p.Asp461Glu	Uncertain significance	MedGen:CN169374|MONDO:MONDO:0015356,MeSH:D009386,MedGen:C0027672,Orphanet:140162|MedGen:C3661900|MONDO:MONDO:0007254,MedGen:C0006142|MONDO:MONDO:0016419,MedGen:C0346153,OMIM:114480,Orphanet:227535	not specified|Hereditary cancer-predisposing syndrome|not provided|Malignant tumor of breast|Familial cancer of breast	criteria provided, multiple submitters, no conflicts	410033	rs1060502702	0.5748	0.52389	0.6407	0.63489	0.8433	0.81001	0.35738	0.54347	0.58733	0.80278	0.43963	0.51785	0.56103	0.39611	0.52472	0.77032	0.65986	0.03219	0.38963	0.5775	0.59253	0.6051	0.36075	0.74113	0.40076	0.65071	0.39346	0.37519	0.38083	0.36788	0.08586	0.73137	0.89359	0.87919
chr22	28694110	G	T	Yes	ENST00000404276.6	missense_variant	13	c.1383C>A	p.Asp461Glu	Uncertain significance	MONDO:MONDO:0016419,MedGen:C0346153,OMIM:114480,Orphanet:227535	Familial cancer of breast	criteria provided, single submitter	2956703		0.5748	0.52389	0.6407	0.63489	0.8433	0.81001	0.35738	0.54347	0.58733	0.80278	0.43963	0.51785	0.60972	0.39611	0.52472	0.77032	0.65986	0.03219	0.38963	0.5775	0.61	0.6051	0.60195	0.74113	0.40076	0.65376	0.37673	0.37017	0.38083	0.36788	0.08586	0.73137	0.89359	0.87919
chr22	28694111	T	A	Yes	ENST00000404276.6	missense_variant	13	c.1382A>T	p.Asp461Val							0.7849	0.79402	0.90584	0.86255	0.8433	0.81001	0.88382	0.56446	0.92128	0.9059	0.88728	0.8463	0.81571	0.82156	0.86078	0.83219	0.73862	0.17903	0.33557	0.73792	0.84189	0.83984	0.80103	0.92822	0.84147	0.63122	0.63115	0.68141	0.69502	0.71426	0.36741	0.73137	0.89359	0.87919
chr22	28694111	T	C	Yes	ENST00000404276.6	missense_variant	13	c.1382A>G	p.Asp461Gly	Uncertain significance	MONDO:MONDO:0016419,MedGen:C0346153,OMIM:114480,Orphanet:227535|MONDO:MONDO:0015356,MeSH:D009386,MedGen:C0027672,Orphanet:140162	Familial cancer of breast|Hereditary cancer-predisposing syndrome	criteria provided, multiple submitters, no conflicts	481132	rs1555913188	0.68238	0.72224	0.90584	0.8317	0.8433	0.81001	0.70256	0.55775	0.81835	0.9059	0.6733	0.6837	0.74767	0.6661	0.78848	0.80903	0.7123	0.07447	0.36028	0.71769	0.82379	0.82153	0.75433	0.89831	0.83284	0.86088	0.60835	0.69218	0.59561	0.63993	0.36741	0.73137	0.89359	0.87919
chr22	28694111	T	G	Yes	ENST00000404276.6	missense_variant	13	c.1382A>C	p.Asp461Ala	Uncertain significance	MONDO:MONDO:0016419,MedGen:C0346153,OMIM:114480,Orphanet:227535	Familial cancer of breast	criteria provided, single submitter	1402108		0.61437	0.56192	0.90584	0.8317	0.8433	0.81001	0.62911	0.55266	0.87223	0.83781	0.57088	0.59571	0.73045	0.65844	0.77206	0.76588	0.72416	0.09552	0.34066	0.70995	0.79744	0.79482	0.74519	0.78679	0.82918	0.62981	0.64091	0.65322	0.57202	0.62183	0.36741	0.73137	0.89359	0.87919
chr22	28694112	C	A	Yes	ENST00000404276.6	missense_variant	13	c.1381G>T	p.Asp461Tyr	Uncertain significance	MONDO:MONDO:0015356,MeSH:D009386,MedGen:C0027672,Orphanet:140162	Hereditary cancer-predisposing syndrome	criteria provided, single submitter	1771303		0.68238	0.83351	0.90584	0.92359	0.8433	0.81001	0.88382	0.56446	0.91827	0.9059	0.84686	0.82433	0.79072	0.6851	0.80128	0.84145	0.74691	0.18899	0.41636	0.74984	0.83989	0.8378	0.80777	0.89999	0.87495	0.6746	0.66301	0.67772	0.69131	0.72665	0.50053	0.73137	0.89359	0.87919
chr22	28694112	C	G	Yes	ENST00000404276.6	missense_variant	13	c.1381G>C	p.Asp461His	Uncertain significance	MONDO:MONDO:0016419,MedGen:C0346153,OMIM:114480,Orphanet:227535|MONDO:MONDO:0015356,MeSH:D009386,MedGen:C0027672,Orphanet:140162	Familial cancer of breast|Hereditary cancer-predisposing syndrome	criteria provided, multiple submitters, no conflicts	1004989		0.61437	0.62352	0.90584	0.86255	0.8433	0.81001	0.84406	0.56114	0.80595	0.91852	0.68356	0.71027	0.73756	0.57167	0.72252	0.79482	0.72415	0.18374	0.44724	0.70908	0.8306	0.82841	0.78774	0.89229	0.80279	0.68618	0.67288	0.68199	0.6242	0.67587	0.50053	0.73137	0.89359	0.87919
chr22	28694112	C	T	Yes	ENST00000404276.6	missense_variant	13	c.1381G>A	p.Asp461Asn	Uncertain significance	MONDO:MONDO:0015356,MeSH:D009386,MedGen:C0027672,Orphanet:140162|MONDO:MONDO:0016419,MedGen:C0346153,OMIM:114480,Orphanet:227535	Hereditary cancer-predisposing syndrome|Familial cancer of breast	criteria provided, multiple submitters, no conflicts	1771298		0.33923	0.40586	0.90584	0.8317	0.8433	0.81001	0.32453	0.54728	0.61284	0.76481	0.53081	0.5851	0.64409	0.51659	0.36572	0.80502	0.67835	0.0337	0.41675	0.53548	0.37654	0.36803	0.60789	0.89615	0.67047	0.94093	0.62263	0.68199	0.5802	0.64182	0.50053	0.73137	0.89359	0.87919
chr22	28694114	A	C	Yes	ENST00000404276.6	missense_variant	13	c.1379T>G	p.Leu460Arg							0.49613	0.52727	0.66517	0.53639	0.28183	0.81001	0.05048	0.65192	0.51478	0.78927	0.46854	0.49698	0.56319	0.67285	0.59007	0.73466	0.59592	0.09661	0.43157	0.50892	0.64332	0.63889	0.45987	0.74787	0.42628	0.66472	0.489	0.63854	0.50958	0.56363	0.20961	0.73137	0.89359	0.87919
chr22	28694114	A	G	Yes	ENST00000404276.6	missense_variant	13	c.1379T>C	p.Leu460Pro	Uncertain significance	MONDO:MONDO:0015356,MeSH:D009386,MedGen:C0027672,Orphanet:140162|MONDO:MONDO:0016419,MedGen:C0346153,OMIM:114480,Orphanet:227535	Hereditary cancer-predisposing syndrome|Familial cancer of breast	criteria provided, multiple submitters, no conflicts	579373	rs1569110510	0.48642	0.5206	0.90584	0.71173	0.28183	0.81001	0.40691	0.66474	0.65397	0.88137	0.75434	0.74032	0.79781	0.86401	0.78971	0.73226	0.63092	0.1934	0.47596	0.68072	0.76629	0.76325	0.65004	0.76795	0.69433	0.9735	0.48938	0.7352	0.61041	0.64106	0.20961	0.73137	0.89359	0.87919
chr22	28694114	A	T	Yes	ENST00000404276.6	missense_variant	13	c.1379T>A	p.Leu460Gln							0.48186	0.51421	0.7322	0.63708	0.28183	0.81001	0.04575	0.64818	0.53898	0.73105	0.32525	0.39486	0.51327	0.63667	0.57741	0.65873	0.58257	0.14688	0.34307	0.52926	0.61102	0.60614	0.54932	0.79272	0.76773	0.38254	0.42623	0.50125	0.48306	0.54283	0.20961	0.73137	0.89359	0.87919
chr22	28694115	G	C	Yes	ENST00000404276.6	missense_variant	13	c.1378C>G	p.Leu460Val	Uncertain significance	MONDO:MONDO:0015356,MeSH:D009386,MedGen:C0027672,Orphanet:140162|MedGen:C3661900|MONDO:MONDO:0016419,MedGen:C0346153,OMIM:114480,Orphanet:227535	Hereditary cancer-predisposing syndrome|not provided|Familial cancer of breast	criteria provided, multiple submitters, no conflicts	232039	rs876659512	0.1971	0.15355	0.46109	0.4397	0.28183	0.81001	0.0801	0.65931	0.08653	0.45237	0.15418	0.42652	0.28026	0.50574	0.15993	0.60232	0.52991	0.01977	0.26591	0.3297	0.39705	0.38886	0.05782	0.56255	0.2503	0.23661	0.36356	0.36172	0.21763	0.25362	0.08586	0.73137	0.89359	0.87919
chr22	28694115	G	T	Yes	ENST00000404276.6	missense_variant	13	c.1378C>A	p.Leu460Met							0.2409	0.27235	0.7322	0.66367	0.28183	0.81001	0.21042	0.66652	0.13418	0.57177	0.57752	0.6205	0.41426	0.58465	0.45592	0.66436	0.56808	0.03212	0.30853	0.37413	0.43895	0.43141	0.28956	0.74605	0.41082	0.30726	0.33772	0.2496	0.32269	0.32233	0.08586	0.73137	0.89359	0.87919
chr22	28694117	G	A	Yes	ENST00000404276.6	missense_variant	13	c.1376C>T	p.Ala459Val	Uncertain significance	MONDO:MONDO:0015356,MeSH:D009386,MedGen:C0027672,Orphanet:140162|MONDO:MONDO:0016419,MedGen:C0346153,OMIM:114480,Orphanet:227535	Hereditary cancer-predisposing syndrome|Familial cancer of breast	criteria provided, multiple submitters, no conflicts	1771170		0.72154	0.79402	0.90584	0.80445	0.8433	0.81001	0.5543	0.66652	0.69357	0.86725	0.52826	0.58227	0.88007	0.64035	0.82968	0.91068	0.76651	0.17923	0.47637	0.69867	0.74128	0.73792	0.68091	0.8298	0.9314	0.98238	0.70098	0.74239	0.78186	0.82256	0.50053	0.73137	0.89359	0.87919
chr22	28694117	G	C	Yes	ENST00000404276.6	missense_variant	13	c.1376C>G	p.Ala459Gly							0.36509	0.43531	0.40583	0.45143	0.8433	0.81001	0.67151	0.67543	0.60507	0.79792	0.63571	0.67482	0.86609	0.81135	0.68757	0.90693	0.77662	0.0275	0.43528	0.69814	0.70817	0.70441	0.56386	0.76191	0.78746	0.77631	0.73862	0.74815	0.81413	0.84643	0.50053	0.73137	0.89359	0.87919
chr22	28694117	G	T	Yes	ENST00000404276.6	missense_variant	13	c.1376C>A	p.Ala459Asp							0.91255	0.83351	0.90584	0.88582	0.8433	0.81001	0.92503	0.68754	0.83027	0.98466	0.83388	0.81618	0.94339	0.57186	0.92004	0.94479	0.86967	0.20148	0.57962	0.77671	0.88938	0.88798	0.77922	0.4953	0.93355	0.87839	0.72683	0.74239	0.90044	0.91085	0.50053	0.73137	0.89359	0.87919
chr22	28694118	C	A		ENST00000404276.6	splice_site_variant	13	c.1376-1G>T								.	.	.	.	.	0.81001	.	.	.	.	.	.	.	.	.	.	.	.	.	.	0.92818	0.9273	.	.	0.95376	0.71335	0.66301	.	0.98147	0.97445	0.50053	0.0527	0.05452	0.04749
chr22	28694118	C	G		ENST00000404276.6	splice_site_variant	13	c.1376-1G>C		Likely pathogenic	MONDO:MONDO:0016419,MedGen:C0346153,OMIM:114480,Orphanet:227535|MONDO:MONDO:0015356,MeSH:D009386,MedGen:C0027672,Orphanet:140162	Familial cancer of breast|Hereditary cancer-predisposing syndrome	criteria provided, multiple submitters, no conflicts	410064	rs876659287	.	.	.	.	.	0.81001	.	.	.	.	.	.	.	.	.	.	.	.	.	.	0.917	0.91597	.	.	0.95318	0.71148	0.67288	.	0.98147	0.97445	0.50053	0.0527	0.05452	0.04749
chr22	28694118	C	T		ENST00000404276.6	splice_site_variant	13	c.1376-1G>A		Likely pathogenic	MONDO:MONDO:0015356,MeSH:D009386,MedGen:C0027672,Orphanet:140162|MONDO:MONDO:0016419,MedGen:C0346153,OMIM:114480,Orphanet:227535	Hereditary cancer-predisposing syndrome|Familial cancer of breast	criteria provided, multiple submitters, no conflicts	231667	rs876659287	.	.	.	.	.	0.81001	.	.	.	.	.	.	.	.	.	.	.	.	.	.	0.91647	0.91544	.	.	0.94693	0.71148	0.62263	.	0.98147	0.97445	0.50053	0.0527	0.05452	0.04749
chr22	28694119	T	A		ENST00000404276.6	splice_site_variant	13	c.1376-2A>T								.	.	.	.	.	0.81001	.	.	.	.	.	.	.	.	.	.	.	.	.	.	0.89379	0.89246	.	.	0.95427	0.68499	0.63115	.	0.96582	0.94192	0.36741	0.03335	0.03167	0.04749
chr22	28694119	T	C		ENST00000404276.6	splice_site_variant	13	c.1376-2A>G		Likely pathogenic	MONDO:MONDO:0015356,MeSH:D009386,MedGen:C0027672,Orphanet:140162|MONDO:MONDO:0016419,MedGen:C0346153,OMIM:114480,Orphanet:227535	Hereditary cancer-predisposing syndrome|Familial cancer of breast	criteria provided, multiple submitters, no conflicts	1514824		.	.	.	.	.	0.81001	.	.	.	.	.	.	.	.	.	.	.	.	.	.	0.8663	0.86455	.	.	0.95431	0.68799	0.60835	.	0.96582	0.94192	0.36741	0.03335	0.03167	0.04749
chr22	28694119	T	G		ENST00000404276.6	splice_site_variant	13	c.1376-2A>C		Likely pathogenic	MONDO:MONDO:0015356,MeSH:D009386,MedGen:C0027672,Orphanet:140162	Hereditary cancer-predisposing syndrome	criteria provided, single submitter	1771154		.	.	.	.	.	0.81001	.	.	.	.	.	.	.	.	.	.	.	.	.	.	0.89552	0.8942	.	.	0.9557	0.68618	0.64091	.	0.96582	0.94192	0.36741	0.03335	0.03167	0.04749
chr22	28695125	A	C		ENST00000404276.6	splice_site_variant	13	c.1375+2T>G		Likely pathogenic	MONDO:MONDO:0016419,MedGen:C0346153,OMIM:114480,Orphanet:227535	Familial cancer of breast	criteria provided, single submitter	2018612		.	.	.	.	.	0.81001	.	.	.	.	.	.	.	.	.	.	.	.	.	.	0.8502	0.84824	.	.	0.83121	0.69469	0.88653	.	0.98829	0.98655	0.48965	0.0527	0.05452	0.01938
chr22	28695125	A	G		ENST00000404276.6	splice_site_variant	13	c.1375+2T>C		Likely pathogenic	MONDO:MONDO:0016419,MedGen:C0346153,OMIM:114480,Orphanet:227535	Familial cancer of breast	criteria provided, single submitter	1066796		.	.	.	.	.	0.81001	.	.	.	.	.	.	.	.	.	.	.	.	.	.	0.88912	0.88772	.	.	0.74177	0.69469	0.87402	.	0.98829	0.98655	0.48965	0.0527	0.05452	0.01938
chr22	28695125	A	T		ENST00000404276.6	splice_site_variant	13	c.1375+2T>A		Likely pathogenic	MONDO:MONDO:0015356,MeSH:D009386,MedGen:C0027672,Orphanet:140162|MONDO:MONDO:0016419,MedGen:C0346153,OMIM:114480,Orphanet:227535	Hereditary cancer-predisposing syndrome|Familial cancer of breast	criteria provided, multiple submitters, no conflicts	491597	rs1483241325	.	.	.	.	.	0.81001	.	.	.	.	.	.	.	.	.	.	.	.	.	.	0.85784	0.85597	.	.	0.86359	0.69591	0.87844	.	0.98829	0.98655	0.48965	0.0527	0.05452	0.01938
chr22	28695126	C	A		ENST00000404276.6	splice_site_variant	13	c.1375+1G>T		Likely pathogenic	MONDO:MONDO:0016419,MedGen:C0346153,OMIM:114480,Orphanet:227535	Familial cancer of breast	criteria provided, multiple submitters, no conflicts	2100282		.	.	.	.	.	0.81001	.	.	.	.	.	.	.	.	.	.	.	.	.	.	0.92938	0.9285	.	.	0.88888	0.71707	0.84065	.	0.9925	0.99178	0.74766	0.0527	0.05452	0.01938
chr22	28695126	C	G		ENST00000404276.6	splice_site_variant	13	c.1375+1G>C		Likely pathogenic	MONDO:MONDO:0015356,MeSH:D009386,MedGen:C0027672,Orphanet:140162|MONDO:MONDO:0016419,MedGen:C0346153,OMIM:114480,Orphanet:227535	Hereditary cancer-predisposing syndrome|Familial cancer of breast	criteria provided, multiple submitters, no conflicts	819029	rs759706360	.	.	.	.	.	0.81001	.	.	.	.	.	.	.	.	.	.	.	.	.	.	0.92121	0.92024	.	.	0.88267	0.71769	0.84891	.	0.9925	0.99178	0.74766	0.0527	0.05452	0.01938
chr22	28695126	C	T		ENST00000404276.6	splice_site_variant	13	c.1375+1G>A		Likely pathogenic	MONDO:MONDO:0016419,MedGen:C0346153,OMIM:114480,Orphanet:227535|MONDO:MONDO:0015356,MeSH:D009386,MedGen:C0027672,Orphanet:140162	Familial cancer of breast|Hereditary cancer-predisposing syndrome	criteria provided, multiple submitters, no conflicts	651062	rs759706360	.	.	.	.	.	0.81001	.	.	.	.	.	.	.	.	.	.	.	.	.	.	0.92727	0.92637	.	.	0.86933	0.71831	0.81054	.	0.9925	0.99178	0.74766	0.0527	0.05452	0.01938
chr22	28695127	C	A	Yes	ENST00000404276.6	missense_variant	12	c.1375G>T	p.Ala459Ser	Uncertain significance	MONDO:MONDO:0015356,MeSH:D009386,MedGen:C0027672,Orphanet:140162|MONDO:MONDO:0016419,MedGen:C0346153,OMIM:114480,Orphanet:227535	Hereditary cancer-predisposing syndrome|Familial cancer of breast	criteria provided, multiple submitters, no conflicts	1008998		0.72154	0.64786	0.90584	0.78396	0.8433	0.81001	0.74772	0.68329	0.55181	0.77039	0.61146	0.6727	0.86518	0.74486	0.72555	0.90844	0.78437	0.17189	0.41416	0.66539	0.69072	0.6868	0.71928	0.68911	0.93681	0.8446	0.84065	0.80817	0.82468	0.86847	0.74766	0.92422	0.89359	0.47002
chr22	28695127	C	G	Yes	ENST00000404276.6	missense_variant	12	c.1375G>C	p.Ala459Pro	Uncertain significance	MONDO:MONDO:0016419,MedGen:C0346153,OMIM:114480,Orphanet:227535|MONDO:MONDO:0015356,MeSH:D009386,MedGen:C0027672,Orphanet:140162	Familial cancer of breast|Hereditary cancer-predisposing syndrome	criteria provided, multiple submitters, no conflicts	229847	rs769729382	0.65419	0.79402	0.90584	0.86255	0.8433	0.81001	0.88074	0.68754	0.77225	0.95374	0.77725	0.78221	0.95343	0.78965	0.85354	0.95662	0.85819	0.19485	0.53824	0.76126	0.83382	0.87319	0.70469	0.74183	0.9448	0.9059	0.84891	0.95387	0.90135	0.92371	0.74766	0.92422	0.89359	0.47002
chr22	28695127	C	T	Yes	ENST00000404276.6	missense_variant	12	c.1375G>A	p.Ala459Thr	Uncertain significance	MONDO:MONDO:0016419,MedGen:C0346153,OMIM:114480,Orphanet:227535|MONDO:MONDO:0015356,MeSH:D009386,MedGen:C0027672,Orphanet:140162	Familial cancer of breast|Hereditary cancer-predisposing syndrome	criteria provided, multiple submitters, no conflicts	570196	rs769729382	0.72154	0.79402	0.90584	0.8317	0.8433	0.81001	0.54354	0.67874	0.68651	0.92667	0.757	0.78714	0.91029	0.81344	0.81252	0.92301	0.81252	0.17931	0.46403	0.69913	0.74739	0.7441	0.73449	0.82942	0.94476	0.96971	0.81054	0.79503	0.84945	0.88593	0.74766	0.92422	0.89359	0.47002
chr22	28695128	T	A	Yes	ENST00000404276.6	missense_variant	12	c.1374A>T	p.Lys458Asn							0.26965	0.23984	0.33195	0.32951	0.26135	0.81001	0.11994	0.65192	0.23808	0.28732	0.12517	0.41451	0.32259	0.53184	0.22779	0.63707	0.65962	0.0203	0.18255	0.3763	0.32892	0.31971	0.1942	0.30204	0.33303	0.4966	0.38744	0.48183	0.18607	0.23852	0.10278	0.92422	0.89359	0.47002
chr22	28695128	T	G	Yes	ENST00000404276.6	missense_variant	12	c.1374A>C	p.Lys458Asn	Uncertain significance	MONDO:MONDO:0015356,MeSH:D009386,MedGen:C0027672,Orphanet:140162|MONDO:MONDO:0016419,MedGen:C0346153,OMIM:114480,Orphanet:227535	Hereditary cancer-predisposing syndrome|Familial cancer of breast	criteria provided, multiple submitters, no conflicts	479578	rs776093527	0.26965	0.23984	0.33195	0.32951	0.26135	0.81001	0.11994	0.65192	0.23808	0.28732	0.20422	0.46514	0.42071	0.54974	0.22779	0.63707	0.75322	0.0203	0.18255	0.3763	0.32892	0.31973	0.1942	0.30204	0.28726	0.47068	0.41784	0.49096	0.37764	0.36399	0.10278	0.92422	0.89359	0.47002
chr22	28695129	T	A	Yes	ENST00000404276.6	missense_variant	12	c.1373A>T	p.Lys458Ile							0.40068	0.39799	0.33622	0.31143	0.26135	0.81001	0.16426	0.66652	0.66896	0.54584	0.31906	0.45847	0.54408	0.57805	0.60219	0.72862	0.79592	0.02524	0.15357	0.61548	0.51837	0.512	0.37512	0.61165	0.66583	0.59204	0.38145	0.41448	0.65446	0.65643	0.12269	0.92422	0.89359	0.47002
chr22	28695129	T	C	Yes	ENST00000404276.6	missense_variant	12	c.1373A>G	p.Lys458Arg							0.26409	0.14961	0.32693	0.28043	0.26135	0.81001	0.09735	0.65378	0.28703	0.36464	0.19618	0.37743	0.32825	0.45196	0.08419	0.42262	0.75771	0.01881	0.12778	0.39271	0.35618	0.34736	0.25444	0.52486	0.33695	0.23672	0.47906	0.48381	0.30049	0.36529	0.12269	0.92422	0.89359	0.47002
chr22	28695129	T	G	Yes	ENST00000404276.6	missense_variant	12	c.1373A>C	p.Lys458Thr							0.23183	0.1834	0.13644	0.12133	0.26135	0.81001	0.16426	0.65006	0.40468	0.32591	0.29226	0.44048	0.41401	0.46909	0.5262	0.60693	0.74953	0.02043	0.17681	0.44791	0.50047	0.49382	0.25598	0.45992	0.31022	0.4352	0.45725	0.498	0.31223	0.3723	0.12269	0.92422	0.89359	0.47002
chr22	28695130	T	A	Yes	ENST00000404276.6	stop_gained	12	c.1372A>T	p.Lys458Ter							.	.	.	.	0.26135	0.81001	.	.	.	0.97317	.	.	.	.	.	.	.	.	.	.	0.96476	0.96417	0.50009	.	0.96604	0.56026	0.40881	0.40629	0.6639	0.54709	0.08891	0.92422	0.89359	0.47002
chr22	28695130	T	C	Yes	ENST00000404276.6	missense_variant	12	c.1372A>G	p.Lys458Glu							0.03776	0.01155	0.02946	0.06944	0.26135	0.81001	0.00672	0.62051	0.01509	0.2426	0.30892	0.24539	0.08986	0.32325	0.43483	0.45544	0.47003	0.0215	0.16194	0.30317	0.38737	0.37903	0.03758	0.25169	0.10504	0.04302	0.36857	0.33953	0.08901	0.15947	0.08891	0.92422	0.89359	0.47002
chr22	28695130	T	G	Yes	ENST00000404276.6	missense_variant	12	c.1372A>C	p.Lys458Gln							0.14843	0.08715	0.13644	0.11217	0.26135	0.81001	0.08516	0.65563	0.04456	0.2287	0.05051	0.35711	0.29281	0.30017	0.07369	0.43573	0.73265	0.01959	0.13987	0.30562	0.34694	0.33797	0.11743	0.50309	0.09835	0.03097	0.34165	0.3192	0.27599	0.29041	0.08891	0.92422	0.89359	0.47002
chr22	28695131	C	A	Yes	ENST00000404276.6	missense_variant	12	c.1371G>T	p.Glu457Asp							0.11844	0.06265	0.07471	0.087	0.46924	0.81001	0.07933	0.67187	0.1867	0.32921	0.19173	0.38366	0.35029	0.28784	0.26358	0.69564	0.78955	0.01871	0.22149	0.38135	0.37065	0.36204	0.27284	0.46223	0.2658	0.36928	0.33705	0.32006	0.4231	0.45544	0.11672	0.92422	0.89359	0.47002
chr22	28695131	C	G	Yes	ENST00000404276.6	missense_variant	12	c.1371G>C	p.Glu457Asp	Uncertain significance	MONDO:MONDO:0015356,MeSH:D009386,MedGen:C0027672,Orphanet:140162	Hereditary cancer-predisposing syndrome	criteria provided, single submitter	2586661		0.11844	0.06265	0.07471	0.087	0.46924	0.81001	0.07933	0.67187	0.1867	0.32921	0.19173	0.38366	0.35374	0.28436	0.26358	0.69564	0.78955	0.01871	0.22149	0.38135	0.37065	0.36207	0.27284	0.46223	0.24553	0.37136	0.34749	0.32483	0.4231	0.45544	0.11672	0.92422	0.89359	0.47002
chr22	28695132	T	A	Yes	ENST00000404276.6	missense_variant	12	c.1370A>T	p.Glu457Val							0.45393	0.31936	0.41517	0.39904	0.46924	0.81001	0.39271	0.68329	0.69714	0.57518	0.58979	0.62061	0.6616	0.68997	0.55888	0.73706	0.80143	0.05491	0.20644	0.61741	0.55344	0.54765	0.67688	0.49719	0.54583	0.4212	0.76317	0.70311	0.58412	0.63857	0.48965	0.92422	0.89359	0.47002
chr22	28695132	T	C	Yes	ENST00000404276.6	missense_variant	12	c.1370A>G	p.Glu457Gly	Uncertain significance	MONDO:MONDO:0015356,MeSH:D009386,MedGen:C0027672,Orphanet:140162	Hereditary cancer-predisposing syndrome	criteria provided, single submitter	2601302		0.48642	0.2886	0.47012	0.36341	0.46924	0.81001	0.34934	0.68181	0.64826	0.39457	0.55606	0.59083	0.63507	0.64358	0.49236	0.74768	0.82374	0.021	0.19377	0.61793	0.5333	0.52718	0.59852	0.48813	0.579	0.73866	0.73406	0.71308	0.57049	0.62799	0.48965	0.92422	0.89359	0.47002
chr22	28695132	T	G	Yes	ENST00000404276.6	missense_variant	12	c.1370A>C	p.Glu457Ala							0.26409	0.11621	0.44223	0.38752	0.46924	0.81001	0.25309	0.66834	0.58248	0.50598	0.50476	0.51229	0.57181	0.60864	0.47281	0.75	0.79036	0.02335	0.22847	0.49579	0.511	0.50452	0.53267	0.63286	0.42227	0.46769	0.77138	0.66909	0.41562	0.49229	0.48965	0.92422	0.89359	0.47002
chr22	28695133	C	A	Yes	ENST00000404276.6	stop_gained	12	c.1369G>T	p.Glu457Ter	Pathogenic	MONDO:MONDO:0016419,MedGen:C0346153,OMIM:114480,Orphanet:227535	Familial cancer of breast	criteria provided, single submitter	2858718		.	.	.	.	0.46924	0.81001	.	.	.	0.97317	.	.	.	.	.	.	.	.	.	.	0.97509	0.9747	0.95661	.	0.98714	0.77192	0.45665	0.39122	0.95789	0.93077	0.20143	0.92422	0.89359	0.47002
chr22	28695133	C	G	Yes	ENST00000404276.6	missense_variant	12	c.1369G>C	p.Glu457Gln							0.21224	0.13713	0.45803	0.42389	0.46924	0.81001	0.17993	0.67011	0.15379	0.47301	0.46707	0.51706	0.44949	0.53391	0.37795	0.71245	0.78904	0.02374	0.20813	0.3075	0.44835	0.44095	0.29931	0.8101	0.49039	0.13862	0.48067	0.49343	0.52143	0.56943	0.20143	0.92422	0.89359	0.47002
chr22	28695133	C	T	Yes	ENST00000404276.6	missense_variant	12	c.1369G>A	p.Glu457Lys							0.22833	0.09863	0.26235	0.21085	0.46924	0.81001	0.1584	0.66113	0.36586	0.53884	0.33998	0.41626	0.45989	0.46411	0.48592	0.80502	0.76578	0.02262	0.31125	0.39753	0.50071	0.49408	0.3938	0.84807	0.43545	0.77631	0.38913	0.43035	0.33109	0.40799	0.20143	0.92422	0.89359	0.47002
chr22	28695135	G	A	Yes	ENST00000404276.6	missense_variant	12	c.1367C>T	p.Ser456Leu	Uncertain significance	MONDO:MONDO:0015356,MeSH:D009386,MedGen:C0027672,Orphanet:140162|MONDO:MONDO:0016419,MedGen:C0346153,OMIM:114480,Orphanet:227535	Hereditary cancer-predisposing syndrome|Familial cancer of breast	criteria provided, multiple submitters, no conflicts	232538	rs876659827	0.91255	0.92824	0.90584	0.92359	0.8433	0.81001	0.82663	0.58029	0.84882	0.87373	0.74382	0.73053	0.85757	0.83384	0.86636	0.7747	0.80697	0.17873	0.40421	0.72118	0.87168	0.87	0.96639	0.78939	0.9031	0.98917	0.88116	0.92015	0.91285	0.94496	0.74766	0.92422	0.89359	0.47002
chr22	28695135	G	C	Yes	ENST00000404276.6	stop_gained	12	c.1367C>G	p.Ser456Ter	Pathogenic	MONDO:MONDO:0016419,MedGen:C0346153,OMIM:114480,Orphanet:227535	Familial cancer of breast	criteria provided, multiple submitters, no conflicts	1071915		.	.	.	.	0.8433	0.81001	.	.	.	0.9941	.	.	.	.	.	.	.	.	.	.	0.98769	0.98747	0.97549	.	0.99115	0.68739	0.91048	0.38821	0.99747	0.9974	0.74766	0.92422	0.89359	0.47002
chr22	28695135	G	T	Yes	ENST00000404276.6	stop_gained	12	c.1367C>A	p.Ser456Ter	Pathogenic	MONDO:MONDO:0016419,MedGen:C0346153,OMIM:114480,Orphanet:227535	Familial cancer of breast	criteria provided, single submitter	2821160		.	.	.	.	0.8433	0.81001	.	.	.	0.9941	.	.	.	.	.	.	.	.	.	.	0.98769	0.98747	0.97549	.	0.99187	0.67403	0.90246	0.40789	0.95884	0.95685	0.74766	0.92422	0.89359	0.47002
chr22	28695136	A	C	Yes	ENST00000404276.6	missense_variant	12	c.1366T>G	p.Ser456Ala							0.68238	0.76473	0.90584	0.84481	0.8433	0.81001	0.78553	0.57575	0.57275	0.80083	0.77439	0.7418	0.81168	0.69321	0.68757	0.79172	0.77038	0.15865	0.37036	0.70066	0.73109	0.72759	0.73651	0.35508	0.72945	0.80867	0.88653	0.85242	0.88144	0.90117	0.48965	0.92422	0.89359	0.47002
chr22	28695136	A	G	Yes	ENST00000404276.6	missense_variant	12	c.1366T>C	p.Ser456Pro							0.72154	0.83351	0.90584	0.92359	0.8433	0.81001	0.48678	0.54347	0.78046	0.87917	0.64121	0.61296	0.85171	0.70418	0.83137	0.81982	0.71285	0.19324	0.40318	0.72036	0.83225	0.83006	0.91287	0.53298	0.76411	0.94902	0.87402	0.98881	0.75463	0.80826	0.48965	0.92422	0.89359	0.47002
chr22	28695136	A	T	Yes	ENST00000404276.6	missense_variant	12	c.1366T>A	p.Ser456Thr							0.38633	0.62352	0.90584	0.88582	0.8433	0.81001	0.388	0.57261	0.54382	0.83781	0.63764	0.64391	0.78898	0.60287	0.64826	0.77903	0.69514	0.08487	0.39041	0.57871	0.80818	0.80571	0.61488	0.49049	0.62537	0.69161	0.87844	0.88851	0.70583	0.76281	0.48965	0.92422	0.89359	0.47002
chr22	28695138	A	C	Yes	ENST00000404276.6	missense_variant	12	c.1364T>G	p.Val455Gly							0.91255	0.92824	0.90584	0.79672	0.62929	0.81001	0.68882	0.53088	0.91695	0.71055	0.7369	0.69333	0.88455	0.79965	0.92746	0.84962	0.73433	0.19354	0.23421	0.67012	0.8413	0.83924	0.91263	0.30825	0.80238	0.79641	0.88653	0.91004	0.87952	0.90143	0.48965	0.92422	0.89359	0.47002
chr22	28695138	A	G	Yes	ENST00000404276.6	missense_variant	12	c.1364T>C	p.Val455Ala							0.7849	0.83351	0.62325	0.699	0.62929	0.81001	0.35261	0.51474	0.7092	0.74826	0.64519	0.62665	0.73021	0.59459	0.68141	0.76366	0.58823	0.1711	0.33614	0.63807	0.69723	0.69337	0.83293	0.41734	0.73217	0.97949	0.87402	0.85741	0.79941	0.84025	0.48965	0.92422	0.89359	0.47002
chr22	28695138	A	T	Yes	ENST00000404276.6	missense_variant	12	c.1364T>A	p.Val455Asp							0.91255	0.92824	0.90584	0.78936	0.62929	0.81001	0.6316	0.53088	0.90729	0.88798	0.74815	0.70117	0.9046	0.8298	0.92868	0.88071	0.7196	0.20253	0.34054	0.66503	0.83927	0.83717	0.93534	0.63671	0.80603	0.46033	0.87844	0.90124	0.88574	0.90596	0.48965	0.92422	0.89359	0.47002
chr22	28695139	C	A	Yes	ENST00000404276.6	missense_variant	12	c.1363G>T	p.Val455Phe	Uncertain significance	MONDO:MONDO:0016419,MedGen:C0346153,OMIM:114480,Orphanet:227535	Familial cancer of breast	criteria provided, single submitter	848080		0.91255	0.83351	0.7322	0.75168	0.62929	0.81001	0.38264	0.51474	0.75615	0.82057	0.6122	0.60595	0.66978	0.75547	0.62179	0.71245	0.55829	0.1878	0.29474	0.65401	0.69132	0.68738	0.87013	0.58729	0.63426	0.69407	0.67771	0.63039	0.71818	0.75953	0.35252	0.92422	0.89359	0.47002
chr22	28695139	C	G	Yes	ENST00000404276.6	missense_variant	12	c.1363G>C	p.Val455Leu							0.72154	0.69154	0.49514	0.47728	0.62929	0.81001	0.18577	0.4713	0.51478	0.69125	0.44886	0.38267	0.53731	0.4602	0.4843	0.66995	0.38808	0.03872	0.3139	0.54466	0.63082	0.62623	0.51935	0.39166	0.45789	0.83192	0.6887	0.63039	0.49958	0.57733	0.35252	0.92422	0.89359	0.47002
chr22	28695139	C	T	Yes	ENST00000404276.6	missense_variant	12	c.1363G>A	p.Val455Ile							0.20078	0.20877	0.32022	0.31615	0.62929	0.81001	0.08919	0.49068	0.15178	0.29313	0.12159	0.31615	0.29281	0.34542	0.18251	0.48993	0.26708	0.02017	0.19739	0.36781	0.3321	0.32298	0.29898	0.36288	0.29694	0.42096	0.57843	0.54083	0.35466	0.4458	0.35252	0.92422	0.89359	0.47002
chr22	28695140	T	A	Yes	ENST00000404276.6	missense_variant	12	c.1362A>T	p.Glu454Asp							0.06361	0.07543	0.02946	0.04355	0.23542	0.81001	0.21358	0.65747	0.0759	0.26475	0.12209	0.30798	0.31606	0.20747	0.25827	0.79482	0.61962	0.01861	0.0423	0.30014	0.26899	0.25917	0.1379	0.1433	0.12265	0.11743	0.25702	0.0919	0.19258	0.21151	0.09624	0.92422	0.89359	0.47002
chr22	28695140	T	G	Yes	ENST00000404276.6	missense_variant	12	c.1362A>C	p.Glu454Asp							0.06361	0.07543	0.02946	0.04355	0.23542	0.81001	0.21358	0.65747	0.0759	0.26475	0.12209	0.30798	0.31839	0.19225	0.25827	0.79482	0.61962	0.01861	0.0423	0.30014	0.26899	0.25917	0.1379	0.1433	0.1115	0.11366	0.27771	0.11271	0.19258	0.21151	0.09624	0.92422	0.89359	0.47002
chr22	28695141	T	A	Yes	ENST00000404276.6	missense_variant	12	c.1361A>T	p.Glu454Val							0.348	0.41239	0.24734	0.21939	0.23542	0.81001	0.27187	0.66652	0.47008	0.50868	0.55092	0.57876	0.59575	0.61492	0.44724	0.89452	0.73395	0.02023	0.03555	0.49527	0.49049	0.48371	0.34498	0.16663	0.47165	0.2989	0.5216	0.41959	0.52725	0.56389	0.14432	0.92422	0.89359	0.47002
chr22	28695141	T	C	Yes	ENST00000404276.6	missense_variant	12	c.1361A>G	p.Glu454Gly	Uncertain significance	MONDO:MONDO:0016419,MedGen:C0346153,OMIM:114480,Orphanet:227535|MONDO:MONDO:0015356,MeSH:D009386,MedGen:C0027672,Orphanet:140162	Familial cancer of breast|Hereditary cancer-predisposing syndrome	criteria provided, multiple submitters, no conflicts	933408	rs1233346197	0.17014	0.24621	0.07471	0.04355	0.23542	0.81001	0.08163	0.66652	0.05125	0.30004	0.26635	0.38489	0.47157	0.35889	0.30607	0.82078	0.74381	0.02023	0.03476	0.29833	0.42913	0.42143	0.37457	0.31009	0.39102	0.23221	0.48536	0.37739	0.46251	0.51386	0.14432	0.92422	0.89359	0.47002
chr22	28695141	T	G	Yes	ENST00000404276.6	missense_variant	12	c.1361A>C	p.Glu454Ala	Uncertain significance	MONDO:MONDO:0016419,MedGen:C0346153,OMIM:114480,Orphanet:227535	Familial cancer of breast	criteria provided, single submitter	1054287		0.20835	0.17372	0.07471	0.04355	0.23542	0.81001	0.30592	0.65378	0.17624	0.28732	0.51348	0.54869	0.44763	0.41536	0.32913	0.81496	0.73333	0.01959	0.04103	0.36128	0.42858	0.42088	0.35178	0.23263	0.36012	0.11183	0.4646	0.35535	0.51243	0.55246	0.14432	0.92422	0.89359	0.47002
chr22	28695142	C	A	Yes	ENST00000404276.6	stop_gained	12	c.1360G>T	p.Glu454Ter							.	.	.	.	0.23542	0.81001	.	.	.	0.92317	.	.	.	.	.	.	.	.	.	.	0.96164	0.96104	0.9414	.	0.99017	0.63694	0.40685	0.37938	0.94973	0.90651	0.1217	0.92422	0.89359	0.47002
chr22	28695142	C	G	Yes	ENST00000404276.6	missense_variant	12	c.1360G>C	p.Glu454Gln							0.23183	0.22426	0.36925	0.26602	0.23542	0.81001	0.18616	0.65747	0.12472	0.34659	0.31906	0.48807	0.45996	0.23917	0.26882	0.84872	0.72682	0.02049	0.03731	0.31417	0.35228	0.34342	0.26319	0.3067	0.36903	0.20785	0.3099	0.25221	0.50055	0.54006	0.1217	0.92422	0.89359	0.47002
chr22	28695142	C	T	Yes	ENST00000404276.6	missense_variant	12	c.1360G>A	p.Glu454Lys							0.12796	0.17531	0.30086	0.23121	0.23542	0.81001	0.19437	0.64818	0.18042	0.44379	0.21429	0.37034	0.37789	0.27726	0.31778	0.81594	0.68252	0.02089	0.0782	0.32248	0.4431	0.43562	0.40644	0.4069	0.37961	0.26273	0.35418	0.35126	0.28943	0.36212	0.1217	0.92422	0.89359	0.47002
chr22	28695144	G	A	Yes	ENST00000404276.6	missense_variant	12	c.1358C>T	p.Ala453Val							0.25873	0.34124	0.26678	0.21939	0.27736	0.81001	0.18616	0.65192	0.3854	0.42443	0.49231	0.55555	0.43254	0.41815	0.18251	0.43245	0.64403	0.0194	0.06386	0.44943	0.42653	0.4188	0.37033	0.59828	0.47949	0.59166	0.42777	0.40255	0.53856	0.58703	0.15511	0.92422	0.89359	0.47002
chr22	28695144	G	C	Yes	ENST00000404276.6	missense_variant	12	c.1358C>G	p.Ala453Gly	Uncertain significance	MONDO:MONDO:0015356,MeSH:D009386,MedGen:C0027672,Orphanet:140162	Hereditary cancer-predisposing syndrome	criteria provided, single submitter	1770736		0.15458	0.18071	0.11197	0.087	0.27736	0.81001	0.08197	0.65747	0.14193	0.38848	0.47527	0.54359	0.39315	0.34856	0.2249	0.29581	0.63647	0.01924	0.0561	0.30981	0.34981	0.3409	0.32423	0.40277	0.40808	0.39071	0.41805	0.43435	0.53593	0.58496	0.15511	0.92422	0.89359	0.47002
chr22	28695144	G	T	Yes	ENST00000404276.6	missense_variant	12	c.1358C>A	p.Ala453Glu							0.07645	0.1075	0.26678	0.18783	0.27736	0.81001	0.04774	0.64264	0.05706	0.33687	0.38112	0.4901	0.31086	0.2858	0.27909	0.41935	0.64553	0.02083	0.08459	0.29828	0.40114	0.39302	0.39831	0.4704	0.38601	0.23134	0.32192	0.25591	0.51192	0.5662	0.15511	0.92422	0.89359	0.47002
chr22	28695145	C	A	Yes	ENST00000404276.6	missense_variant	12	c.1357G>T	p.Ala453Ser							0.08534	0.12993	0.21998	0.18783	0.27736	0.81001	0.03996	0.63911	0.0438	0.29429	0.05701	0.32148	0.1018	0.4809	0.01968	0.254	0.42321	0.01871	0.04311	0.29566	0.27874	0.26896	0.23727	0.28021	0.21914	0.20345	0.41949	0.41825	0.15035	0.21452	0.0912	0.73137	0.89359	0.47002
chr22	28695145	C	G	Yes	ENST00000404276.6	missense_variant	12	c.1357G>C	p.Ala453Pro	Conflicting classifications of pathogenicity	MONDO:MONDO:0016419,MedGen:C0346153,OMIM:114480,Orphanet:227535|MedGen:CN169374|MedGen:C3661900|MONDO:MONDO:0015356,MeSH:D009386,MedGen:C0027672,Orphanet:140162|MONDO:MONDO:0007254,MedGen:C0006142|MONDO:MONDO:0003582,MeSH:D061325,MedGen:C0677776,Orphanet:145	Familial cancer of breast|not specified|not provided|Hereditary cancer-predisposing syndrome|Malignant tumor of breast|Hereditary breast ovarian cancer syndrome	criteria provided, conflicting classifications	232008	rs763395924	0.2674	0.34716	0.37661	0.29615	0.27736	0.81001	0.02942	0.65747	0.29727	0.47395	0.04367	0.29834	0.18965	0.58383	0.02506	0.39645	0.47488	0.02237	0.08868	0.40163	0.11056	0.36849	0.12177	0.50934	0.34745	0.33765	0.44252	0.55999	0.19193	0.24782	0.0912	0.73137	0.89359	0.47002
chr22	28695145	C	T	Yes	ENST00000404276.6	missense_variant	12	c.1357G>A	p.Ala453Thr							0.12754	0.18018	0.09854	0.04355	0.27736	0.81001	0.05111	0.64818	0.14193	0.22098	0.05335	0.35791	0.11441	0.43581	0.05312	0.26683	0.46583	0.01897	0.05611	0.29895	0.29646	0.28687	0.1472	0.32195	0.25564	0.24588	0.27419	0.22304	0.16884	0.22784	0.0912	0.73137	0.89359	0.47002
chr22	28695146	C	A	Yes	ENST00000404276.6	missense_variant	12	c.1356G>T	p.Trp452Cys							0.91255	0.92824	0.90584	0.97372	0.8433	0.81001	0.79844	0.50192	0.99038	0.9255	0.62382	0.62061	0.95451	0.80877	0.80545	0.92442	0.64524	0.2068	0.57255	0.67724	0.81876	0.81642	0.99732	0.79398	0.89087	0.69222	0.84065	0.77077	0.82375	0.87625	0.74766	0.92422	0.89359	0.47002
chr22	28695146	C	G	Yes	ENST00000404276.6	missense_variant	12	c.1356G>C	p.Trp452Cys							0.91255	0.92824	0.90584	0.97372	0.8433	0.81001	0.79844	0.50192	0.99038	0.9255	0.62382	0.62061	0.95362	0.76933	0.80545	0.92442	0.64524	0.2068	0.57255	0.67724	0.81876	0.81642	0.99363	0.79398	0.89314	0.67516	0.84891	0.7812	0.82375	0.87625	0.74766	0.92422	0.89359	0.47002
chr22	28695146	C	T	Yes	ENST00000404276.6	stop_gained	12	c.1356G>A	p.Trp452Ter	Pathogenic	MONDO:MONDO:0015356,MeSH:D009386,MedGen:C0027672,Orphanet:140162|MedGen:C3661900|MONDO:MONDO:0016419,MedGen:C0346153,OMIM:114480,Orphanet:227535	Hereditary cancer-predisposing syndrome|not provided|Familial cancer of breast	criteria provided, multiple submitters, no conflicts	182453	rs730881702	.	.	.	.	0.8433	0.81001	.	.	.	0.9875	.	.	.	.	.	.	.	.	.	.	0.98769	0.98747	0.96966	.	0.99331	0.60412	0.81054	0.26809	0.94624	0.93901	0.74766	0.92422	0.89359	0.47002
chr22	28695147	C	A	Yes	ENST00000404276.6	missense_variant	12	c.1355G>T	p.Trp452Leu							0.72154	0.79402	0.90584	0.97372	0.8433	0.81001	0.44537	0.46412	0.98876	0.85449	0.59294	0.45583	0.88955	0.8529	0.74588	0.86286	0.4212	0.21289	0.57629	0.66954	0.64653	0.64214	0.983	0.68863	0.86042	0.45602	0.84065	0.7407	0.72129	0.80094	0.74766	0.73137	0.89359	0.47002
chr22	28695147	C	G	Yes	ENST00000404276.6	missense_variant	12	c.1355G>C	p.Trp452Ser							0.91255	0.83351	0.90584	0.97372	0.8433	0.81001	0.64187	0.4846	0.99371	0.8902	0.60457	0.57441	0.90618	0.80445	0.77973	0.86547	0.5126	0.20798	0.55604	0.66783	0.78564	0.78285	0.98678	0.57716	0.88211	0.51028	0.84891	0.74554	0.78792	0.85127	0.74766	0.73137	0.89359	0.47002
chr22	28695147	C	T	Yes	ENST00000404276.6	stop_gained	12	c.1355G>A	p.Trp452Ter	Pathogenic	MONDO:MONDO:0016419,MedGen:C0346153,OMIM:114480,Orphanet:227535|MONDO:MONDO:0015356,MeSH:D009386,MedGen:C0027672,Orphanet:140162	Familial cancer of breast|Hereditary cancer-predisposing syndrome	criteria provided, multiple submitters, no conflicts	650644	rs1601719186	.	.	.	.	0.8433	0.81001	.	.	.	0.9875	.	.	.	.	.	.	.	.	.	.	0.98769	0.98747	0.92927	.	0.9908	0.78782	0.81054	0.26809	0.94701	0.94052	0.74766	0.73137	0.89359	0.47002
chr22	28695148	A	C	Yes	ENST00000404276.6	missense_variant	12	c.1354T>G	p.Trp452Gly	Uncertain significance	MONDO:MONDO:0016419,MedGen:C0346153,OMIM:114480,Orphanet:227535	Familial cancer of breast	criteria provided, single submitter	959921		0.91255	0.92824	0.90584	0.97372	0.8433	0.81001	0.6625	0.49642	0.99118	0.88137	0.6011	0.54477	0.9555	0.81073	0.89376	0.92017	0.5709	0.21289	0.53016	0.6701	0.81412	0.81171	0.98162	0.54045	0.87897	0.36752	0.88653	0.91505	0.76297	0.82351	0.48965	0.73137	0.89359	0.47002
chr22	28695148	A	G	Yes	ENST00000404276.6	missense_variant	12	c.1354T>C	p.Trp452Arg	Uncertain significance	MONDO:MONDO:0015356,MeSH:D009386,MedGen:C0027672,Orphanet:140162|MedGen:CN169374|MONDO:MONDO:0016419,MedGen:C0346153,OMIM:114480,Orphanet:227535	Hereditary cancer-predisposing syndrome|not specified|Familial cancer of breast	criteria provided, multiple submitters, no conflicts	633174	rs764449869	0.91255	0.92824	0.90584	0.97372	0.8433	0.81001	0.67893	0.48769	0.99419	0.95139	0.60973	0.57321	0.95918	0.74133	0.90457	0.9265	0.51271	0.21289	0.61373	0.66783	0.70449	0.81112	0.96966	0.4733	0.8511	0.8066	0.87402	0.91589	0.78527	0.84012	0.48965	0.73137	0.89359	0.47002
chr22	28695148	A	T	Yes	ENST00000404276.6	missense_variant	12	c.1354T>A	p.Trp452Arg							0.91255	0.92824	0.90584	0.97372	0.8433	0.81001	0.67893	0.48769	0.99419	0.95139	0.60973	0.57321	0.9603	0.74278	0.90457	0.9265	0.51271	0.21289	0.61373	0.66783	0.81352	0.81112	0.9789	0.4733	0.86488	0.7833	0.87844	0.90643	0.78527	0.84012	0.48965	0.73137	0.89359	0.47002
chr22	28695150	A	C	Yes	ENST00000404276.6	missense_variant	12	c.1352T>G	p.Val451Gly							0.24277	0.25514	0.3594	0.36391	0.27521	0.81001	0.27075	0.65192	0.37955	0.48872	0.40816	0.43544	0.42683	0.45849	0.49076	0.68093	0.4417	0.02835	0.1425	0.47026	0.50993	0.50345	0.27139	0.32403	0.4933	0.2906	0.4461	0.55553	0.43821	0.4967	0.14523	0.73137	0.89359	0.47002
chr22	28695150	A	G	Yes	ENST00000404276.6	missense_variant	12	c.1352T>C	p.Val451Ala	Uncertain significance	MONDO:MONDO:0015356,MeSH:D009386,MedGen:C0027672,Orphanet:140162|MONDO:MONDO:0016419,MedGen:C0346153,OMIM:114480,Orphanet:227535|MedGen:C3661900	Hereditary cancer-predisposing syndrome|Familial cancer of breast|not provided	criteria provided, multiple submitters, no conflicts	233510	rs139088611	0.10278	0.1348	0.13644	0.13708	0.27521	0.81001	0.20218	0.64086	0.11366	0.26233	0.39534	0.44028	0.2895	0.21393	0.31778	.	0.51611	0.02049	0.21037	0.31038	0.40978	0.40179	0.23288	0.23503	0.32697	0.28884	0.39118	0.4555	0.35835	0.42836	0.14523	0.73137	0.89359	0.47002
chr22	28695150	A	T	Yes	ENST00000404276.6	missense_variant	12	c.1352T>A	p.Val451Asp	Uncertain significance	MONDO:MONDO:0016419,MedGen:C0346153,OMIM:114480,Orphanet:227535|MONDO:MONDO:0015356,MeSH:D009386,MedGen:C0027672,Orphanet:140162	Familial cancer of breast|Hereditary cancer-predisposing syndrome	criteria provided, multiple submitters, no conflicts	530063	rs139088611	0.26965	0.33554	0.34063	0.30765	0.27521	0.81001	0.19437	0.64445	0.31778	0.60749	0.43394	0.42903	0.38195	0.47746	0.46948	0.68768	0.40813	0.02658	0.21071	0.40292	0.5113	0.50483	0.28982	0.63428	0.48979	0.2917	0.32096	0.34737	0.41813	0.48189	0.14523	0.73137	0.89359	0.47002
chr22	28695151	C	A	Yes	ENST00000404276.6	missense_variant	12	c.1351G>T	p.Val451Phe							0.10245	0.07842	0.19712	0.19048	0.27521	0.81001	0.19437	0.65192	0.02068	0.58287	0.42346	0.49581	0.34267	0.40357	0.3402	0.64874	0.49723	0.0218	0.18121	0.29721	0.45914	0.45191	0.24213	0.55137	0.29814	0.13744	0.52834	0.54596	0.32383	0.38837	0.17458	0.73137	0.89359	0.47002
chr22	28695151	C	G	Yes	ENST00000404276.6	missense_variant	12	c.1351G>C	p.Val451Leu							0.13971	0.13177	0.07471	0.087	0.27521	0.81001	0.04575	0.6463	0.14	0.32259	0.34955	0.4611	0.29763	0.33594	0.222	0.64439	0.42026	0.01915	0.19386	0.34125	0.37617	0.36766	0.25994	0.36808	0.29029	0.21513	0.49591	0.52067	0.31079	0.38068	0.17458	0.73137	0.89359	0.47002
chr22	28695151	C	T	Yes	ENST00000404276.6	missense_variant	12	c.1351G>A	p.Val451Ile	Uncertain significance	MONDO:MONDO:0015356,MeSH:D009386,MedGen:C0027672,Orphanet:140162|MONDO:MONDO:0016419,MedGen:C0346153,OMIM:114480,Orphanet:227535	Hereditary cancer-predisposing syndrome|Familial cancer of breast	criteria provided, multiple submitters, no conflicts	232867	rs548796284	0.19225	0.21612	0.29111	0.28043	0.27521	0.81001	0.08109	0.65192	0.12472	0.22998	0.3059	0.41451	0.08858	0.40531	0.19811	0.66156	0.40742	0.01812	0.11971	0.31641	0.06891	0.32757	0.08363	0.55864	0.29957	0.27326	0.40624	0.36663	0.30369	0.37994	0.17458	0.73137	0.89359	0.47002
chr22	28695152	T	A	Yes	ENST00000404276.6	missense_variant	12	c.1350A>T	p.Glu450Asp							0.31532	0.31326	0.17332	0.1646	0.47681	0.81001	0.26876	0.65563	0.25551	0.45803	0.13926	0.37644	0.33581	0.38644	0.16972	0.57573	0.71371	0.01866	0.15169	0.3974	0.38623	0.37787	0.24205	0.36642	0.30237	0.31566	0.37296	0.39383	0.42662	0.45216	0.1179	0.73137	0.89359	0.47002
chr22	28695152	T	G	Yes	ENST00000404276.6	missense_variant	12	c.1350A>C	p.Glu450Asp	Uncertain significance	MONDO:MONDO:0016419,MedGen:C0346153,OMIM:114480,Orphanet:227535	Familial cancer of breast	criteria provided, single submitter	1709143		0.31532	0.31326	0.17332	0.1646	0.47681	0.81001	0.26876	0.65563	0.25551	0.45803	0.13926	0.37644	0.33648	0.37142	0.16972	0.57573	0.71371	0.01866	0.15169	0.3974	0.38623	0.37787	0.23165	0.36642	0.28409	0.32047	0.37177	0.39877	0.42662	0.45216	0.1179	0.73137	0.89359	0.47002
chr22	28695153	T	A	Yes	ENST00000404276.6	missense_variant	12	c.1349A>T	p.Glu450Val							0.42199	0.56192	0.32693	0.27859	0.47681	0.81001	0.44259	0.66113	0.51811	0.54234	0.55444	0.57441	0.48609	0.59768	0.4053	0.69034	0.74006	0.02094	0.1306	0.51003	0.50624	0.49969	0.35962	0.51177	0.51007	0.41803	0.54467	0.55714	0.56414	0.61956	0.26165	0.73137	0.89359	0.47002
chr22	28695153	T	C	Yes	ENST00000404276.6	missense_variant	12	c.1349A>G	p.Glu450Gly							0.45039	0.53072	0.41986	0.27215	0.47681	0.81001	0.26876	0.66474	0.50502	0.48319	0.6011	0.61319	0.50065	0.57726	0.37995	0.66436	0.76492	0.0203	0.1213	0.49675	0.46337	0.45618	0.42764	0.29668	0.44742	0.57696	0.5355	0.56918	0.58017	0.63199	0.26165	0.73137	0.89359	0.47002
chr22	28695153	T	G	Yes	ENST00000404276.6	missense_variant	12	c.1349A>C	p.Glu450Ala	Uncertain significance	MONDO:MONDO:0016419,MedGen:C0346153,OMIM:114480,Orphanet:227535	Familial cancer of breast	criteria provided, single submitter	1356097		0.27783	0.27325	0.11197	0.1009	0.47681	0.81001	0.32576	0.65192	0.24244	0.3895	0.48224	0.50372	0.36965	0.36219	0.20116	0.65304	0.74023	0.01977	0.14871	0.3557	0.42354	0.41578	0.29409	0.47957	0.40872	0.17747	0.4169	0.37936	0.5335	0.59559	0.26165	0.73137	0.89359	0.47002
chr22	28695154	C	A	Yes	ENST00000404276.6	stop_gained	12	c.1348G>T	p.Glu450Ter	Pathogenic	MONDO:MONDO:0016419,MedGen:C0346153,OMIM:114480,Orphanet:227535	Familial cancer of breast	criteria provided, multiple submitters, no conflicts	954385		.	.	.	.	0.47681	0.81001	.	.	.	0.93723	.	.	.	.	.	.	.	.	.	.	0.96476	0.96417	.	.	0.98701	0.76695	0.35383	0.23366	0.93443	0.90009	0.16211	0.92422	0.89359	0.47002
chr22	28695154	C	G	Yes	ENST00000404276.6	missense_variant	12	c.1348G>C	p.Glu450Gln	Uncertain significance	MONDO:MONDO:0016419,MedGen:C0346153,OMIM:114480,Orphanet:227535	Familial cancer of breast	criteria provided, single submitter	2035690		0.26519	0.27767	0.20732	0.1646	0.47681	0.81001	0.32135	0.65192	0.13805	0.45142	0.43088	0.51229	0.32825	0.26785	0.24469	0.59924	0.72547	0.01924	0.13225	0.3087	0.41164	0.4037	0.30144	0.55989	0.34836	0.23378	0.44225	0.41242	0.40221	0.47041	0.16211	0.92422	0.89359	0.47002
chr22	28695154	C	T	Yes	ENST00000404276.6	missense_variant	12	c.1348G>A	p.Glu450Lys	Uncertain significance	MONDO:MONDO:0015356,MeSH:D009386,MedGen:C0027672,Orphanet:140162	Hereditary cancer-predisposing syndrome	no assertion criteria provided	549719	rs1555913429	0.28026	0.19721	0.17786	0.087	0.47681	0.81001	0.15224	0.64818	0.15379	0.3314	0.31299	0.4501	0.3292	0.25878	0.23065	0.66995	0.71486	0.01996	0.21839	0.3116	0.43751	0.42993	0.42882	0.53056	0.39386	0.20961	0.33844	0.34457	0.3633	0.43931	0.16211	0.92422	0.89359	0.47002
chr22	28695156	G	A	Yes	ENST00000404276.6	missense_variant	12	c.1346C>T	p.Pro449Leu	Uncertain significance	MONDO:MONDO:0016419,MedGen:C0346153,OMIM:114480,Orphanet:227535	Familial cancer of breast	criteria provided, single submitter	1389244		0.45756	0.27503	0.57405	0.53077	0.8433	0.81001	0.1902	0.63738	0.75139	0.63628	0.63188	0.68012	0.7254	0.5285	0.59619	0.75	0.74458	0.03802	0.37648	0.62951	0.6588	0.65454	0.74471	0.67446	0.72606	0.48769	0.78572	0.74262	0.67299	0.73923	0.74766	0.73137	0.89359	0.47002
chr22	28695156	G	C	Yes	ENST00000404276.6	missense_variant	12	c.1346C>G	p.Pro449Arg							0.44358	0.14679	0.68779	0.56777	0.8433	0.81001	0.28956	0.63738	0.5663	0.66529	0.59761	0.66583	0.648	0.4963	0.45073	0.73346	0.73733	0.0502	0.37426	0.51539	0.62068	0.61593	0.42208	0.4318	0.64514	0.3002	0.81784	0.73879	0.61224	0.68752	0.74766	0.73137	0.89359	0.47002
chr22	28695156	G	T	Yes	ENST00000404276.6	missense_variant	12	c.1346C>A	p.Pro449His							0.3775	0.32568	0.90584	0.67921	0.8433	0.81001	0.26876	0.6463	0.61284	0.65416	0.73141	0.7657	0.68145	0.56462	0.48105	0.73706	0.76549	0.11968	0.34923	0.56936	0.6042	0.59923	0.48715	0.46699	0.66946	0.2103	0.78319	0.74262	0.66802	0.73605	0.74766	0.73137	0.89359	0.47002
chr22	28695157	G	A	Yes	ENST00000404276.6	missense_variant	12	c.1345C>T	p.Pro449Ser							0.26085	0.07342	0.4025	0.3223	0.8433	0.81001	0.08163	0.6324	0.49684	0.28616	0.45155	0.41691	0.34281	0.41369	0.34673	0.72123	0.66484	0.01965	0.27688	0.47345	0.42027	0.41246	0.3414	0.39401	0.3704	0.2809	0.56415	0.54945	0.37877	0.45622	0.25722	0.92422	0.89359	0.47002
chr22	28695157	G	C	Yes	ENST00000404276.6	missense_variant	12	c.1345C>G	p.Pro449Ala							0.28772	0.06245	0.27347	0.20508	0.8433	0.81001	0.2998	0.63911	0.54217	0.3976	0.39106	0.47839	0.39774	0.33196	0.35528	0.69431	0.66982	0.01909	0.28828	0.51505	0.42357	0.41581	0.31001	0.41604	0.33407	0.13719	0.61818	0.53587	0.39372	0.47579	0.25722	0.92422	0.89359	0.47002
chr22	28695157	G	T	Yes	ENST00000404276.6	missense_variant	12	c.1345C>A	p.Pro449Thr	Uncertain significance	MONDO:MONDO:0016419,MedGen:C0346153,OMIM:114480,Orphanet:227535|MedGen:C3661900|MONDO:MONDO:0015356,MeSH:D009386,MedGen:C0027672,Orphanet:140162	Familial cancer of breast|not provided|Hereditary cancer-predisposing syndrome	criteria provided, multiple submitters, no conflicts	489879	rs1555913437	0.44358	0.11933	0.37393	0.36237	0.8433	0.81001	0.33268	0.64264	0.54217	0.62526	0.51898	0.55822	0.51016	0.4558	0.50028	0.65589	0.69765	0.02063	0.31674	0.5214	0.62218	0.61746	0.37508	0.57764	0.46082	0.22526	0.62647	0.57323	0.47587	0.54551	0.25722	0.92422	0.89359	0.47002
chr22	28695158	A	C	Yes	ENST00000404276.6	missense_variant	12	c.1344T>G	p.Ile448Met							0.29554	0.37173	0.7322	0.66367	0.8433	0.81001	0.21648	0.6463	0.18459	0.57775	0.68479	0.7094	0.46596	0.56357	0.42212	0.43573	0.64155	0.15659	0.43943	0.35016	0.53414	0.52803	0.39375	0.66975	0.54681	0.77947	0.55272	0.52569	0.66418	0.69581	0.20826	0.73137	0.89359	0.47002
chr22	28695159	A	C	Yes	ENST00000404276.6	missense_variant	12	c.1343T>G	p.Ile448Ser	Benign/Likely benign	MedGen:CN221562|MONDO:MONDO:0015356,MeSH:D009386,MedGen:C0027672,Orphanet:140162|MedGen:CN169374|MedGen:C3661900|MONDO:MONDO:0016419,MedGen:C0346153,OMIM:114480,Orphanet:227535	Breast and/or ovarian cancer|Hereditary cancer-predisposing syndrome|not specified|not provided|Familial cancer of breast	criteria provided, multiple submitters, no conflicts	133892	rs17886163	0.05121	0.05018	0.45231	0.37039	0.8433	0.81001	0.16971	0.62459	0.28497	0.66272	0.46181	0.3021	0.00183	.	0.37995	.	0.67943	0.04814	0.50265	0.35447	0.06848	0.52957	0.03633	0.57479	0.72538	0.2949	0.88653	0.90083	0.43133	0.51515	0.48965	0.73137	0.89359	0.47002
chr22	28695159	A	G	Yes	ENST00000404276.6	missense_variant	12	c.1343T>C	p.Ile448Thr							0.06145	0.08777	0.59353	0.54779	0.8433	0.81001	0.08384	0.63911	0.23808	0.67045	0.53218	0.57745	0.55041	0.51759	0.53062	0.25241	0.73255	0.12337	0.60313	0.36961	0.65862	0.65439	0.47737	0.64114	0.67983	0.25775	0.87402	0.88266	0.51089	0.58888	0.48965	0.73137	0.89359	0.47002
chr22	28695159	A	T	Yes	ENST00000404276.6	missense_variant	12	c.1343T>A	p.Ile448Asn							0.12305	0.11335	0.77913	0.63631	0.8433	0.81001	0.1266	0.63403	0.4066	0.7079	0.58637	0.63802	0.56497	0.63465	0.49236	0.35408	0.67889	0.17296	0.57763	0.40001	0.64739	0.64301	0.44203	0.75876	0.72796	0.30186	0.87844	0.90083	0.53976	0.61127	0.48965	0.73137	0.89359	0.47002
chr22	28695160	T	A	Yes	ENST00000404276.6	missense_variant	12	c.1342A>T	p.Ile448Phe						rs750012749	0.38407	0.45318	0.7322	0.63631	0.8433	0.81001	0.15665	0.65006	0.42957	0.66016	0.58206	0.63577	0.49697	0.57299	0.47281	0.52753	0.7171	0.16687	0.49195	0.46342	0.50911	0.59364	0.41684	0.68393	0.60544	0.37758	0.6256	0.61679	0.58331	0.63056	0.26773	0.73137	0.89359	0.47002
chr22	28695160	T	C	Yes	ENST00000404276.6	missense_variant	12	c.1342A>G	p.Ile448Val	Uncertain significance	MONDO:MONDO:0016419,MedGen:C0346153,OMIM:114480,Orphanet:227535|MONDO:MONDO:0015356,MeSH:D009386,MedGen:C0027672,Orphanet:140162|MedGen:C3661900	Familial cancer of breast|Hereditary cancer-predisposing syndrome|not provided	criteria provided, multiple submitters, no conflicts	496342	rs750012749	0.14694	0.20293	0.32073	0.29098	0.8433	0.81001	0.12166	0.6463	0.06369	0.35832	0.41448	0.45203	0.28163	0.32434	0.17616	0.4046	0.48807	0.01893	0.38186	0.30584	0.17892	0.38298	0.17478	0.65783	0.28416	0.32933	0.4996	0.53863	0.34866	0.43249	0.26773	0.73137	0.89359	0.47002
chr22	28695160	T	G	Yes	ENST00000404276.6	missense_variant	12	c.1342A>C	p.Ile448Leu							0.14256	0.1966	0.46109	0.4397	0.8433	0.81001	0.03507	0.6463	0.20791	0.58373	0.43057	0.39415	0.32508	0.44288	0.44197	0.50957	0.51195	0.0357	0.47548	0.35426	0.49544	0.48873	0.28547	0.47377	0.34918	0.23164	0.63732	0.62493	0.31856	0.40911	0.26773	0.73137	0.89359	0.47002
chr22	28695161	G	C	Yes	ENST00000404276.6	missense_variant	12	c.1341C>G	p.Phe447Leu							0.48186	0.49942	0.20732	0.19048	0.41888	0.81001	0.23413	0.47477	0.79571	0.44379	0.51962	0.55187	0.41132	0.43733	0.20116	0.51938	0.53406	0.02243	0.45264	0.67947	0.35869	0.34992	0.54132	0.22785	0.38829	0.78011	0.47141	0.5087	0.50508	0.54103	0.2137	0.73137	0.89359	0.47002
chr22	28695161	G	T	Yes	ENST00000404276.6	missense_variant	12	c.1341C>A	p.Phe447Leu	Uncertain significance	MONDO:MONDO:0015356,MeSH:D009386,MedGen:C0027672,Orphanet:140162	Hereditary cancer-predisposing syndrome	criteria provided, single submitter	1770372		0.48186	0.49942	0.20732	0.19048	0.41888	0.81001	0.23413	0.47477	0.79571	0.44379	0.51962	0.55187	0.41032	0.43815	0.20116	0.51938	0.53406	0.02243	0.45264	0.67947	0.35872	0.34995	0.54132	0.22785	0.42246	0.79708	0.52639	0.52677	0.50508	0.54103	0.2137	0.73137	0.89359	0.47002
chr22	28695162	A	C	Yes	ENST00000404276.6	missense_variant	12	c.1340T>G	p.Phe447Cys	Uncertain significance	MedGen:C3661900|MONDO:MONDO:0016419,MedGen:C0346153,OMIM:114480,Orphanet:227535|MONDO:MONDO:0015356,MeSH:D009386,MedGen:C0027672,Orphanet:140162	not provided|Familial cancer of breast|Hereditary cancer-predisposing syndrome	criteria provided, multiple submitters, no conflicts	233388	rs876660373	0.91255	0.83351	0.90584	0.64641	0.41888	0.81001	0.80375	0.51714	0.91741	0.73105	0.78029	0.75059	0.64745	0.69047	0.68844	0.67958	0.65185	0.18945	0.44552	0.72259	0.56042	0.55474	0.80964	0.48291	0.81718	0.57869	0.73984	0.72319	0.68096	0.72627	0.2659	0.73137	0.89359	0.47002
chr22	28695162	A	G	Yes	ENST00000404276.6	missense_variant	12	c.1340T>C	p.Phe447Ser	Uncertain significance	MONDO:MONDO:0015356,MeSH:D009386,MedGen:C0027672,Orphanet:140162	Hereditary cancer-predisposing syndrome	criteria provided, single submitter	483388	rs876660373	0.7849	0.76473	0.67487	0.60522	0.41888	0.81001	0.61292	0.49919	0.92042	0.7676	0.65173	0.64824	0.71313	0.72452	0.70764	0.82843	0.61874	0.18923	0.42378	0.69261	0.52915	0.52295	0.79502	0.41422	0.84663	0.95076	0.74077	0.6999	0.63938	0.69455	0.2659	0.73137	0.89359	0.47002
chr22	28695162	A	T	Yes	ENST00000404276.6	missense_variant	12	c.1340T>A	p.Phe447Tyr							0.3775	0.3845	0.26349	0.23121	0.41888	0.81001	0.34934	0.49642	0.52776	0.48319	0.51898	0.53901	0.44974	0.26676	0.3013	0.62967	0.44514	0.02646	0.45136	0.5334	0.41217	0.40423	0.41479	0.19565	0.48368	0.30165	0.68875	0.69286	0.58322	0.6509	0.2659	0.73137	0.89359	0.47002
chr22	28695163	A	C	Yes	ENST00000404276.6	missense_variant	12	c.1339T>G	p.Phe447Val							0.72154	0.7415	0.45403	0.4291	0.41888	0.81001	0.53793	0.49642	0.85397	0.69825	0.51682	0.52613	0.48466	0.66226	0.41658	0.61307	0.60144	0.12667	0.36987	0.68422	0.48257	0.47565	0.69814	0.44558	0.53721	0.41553	0.46414	0.49408	0.46279	0.45946	0.09436	0.73137	0.89359	0.47002
chr22	28695163	A	G	Yes	ENST00000404276.6	missense_variant	12	c.1339T>C	p.Phe447Leu	Uncertain significance	MONDO:MONDO:0015356,MeSH:D009386,MedGen:C0027672,Orphanet:140162|MONDO:MONDO:0016419,MedGen:C0346153,OMIM:114480,Orphanet:227535	Hereditary cancer-predisposing syndrome|Familial cancer of breast	criteria provided, multiple submitters, no conflicts	1401904		0.48186	0.49942	0.20732	0.19048	0.41888	0.81001	0.23413	0.47477	0.79571	0.44379	0.13818	0.3405	0.32018	0.39598	0.14996	0.51938	0.48261	0.02243	0.45264	0.67947	0.3713	0.36272	0.36793	0.22785	0.352	0.6261	0.42199	0.46051	0.30637	0.34599	0.09436	0.73137	0.89359	0.47002
chr22	28695163	A	T	Yes	ENST00000404276.6	missense_variant	12	c.1339T>A	p.Phe447Ile						rs17881473	0.72154	0.76473	0.4719	0.41295	0.41888	0.81001	0.45869	0.49642	0.80085	0.53884	0.20099	0.37994	0.36808	0.56579	0.15993	0.22687	0.56169	0.08816	0.42776	0.68026	0.40317	0.39507	0.69625	0.22845	0.44242	0.3487	0.37392	0.36841	0.42588	0.43265	0.09436	0.73137	0.89359	0.47002
chr22	28695164	G	C	Yes	ENST00000404276.6	missense_variant	12	c.1338C>G	p.Asn446Lys							0.18691	0.07518	0.19712	0.12133	0.37317	0.81001	0.10427	0.6324	0.36586	0.35194	0.13547	0.31526	0.29061	0.33543	0.18881	0.09004	0.77318	0.0203	0.3279	0.40775	0.28034	0.27058	0.17135	0.31637	0.31778	0.0888	0.42712	0.47852	0.32758	0.36883	0.11672	0.73137	0.89359	0.47002
chr22	28695164	G	T	Yes	ENST00000404276.6	missense_variant	12	c.1338C>A	p.Asn446Lys						rs17880867	0.18691	0.07518	0.19712	0.12133	0.37317	0.81001	0.10427	0.6324	0.36586	0.35194	0.13547	0.31526	0.28267	0.40491	0.18881	0.09004	0.77318	0.0203	0.3279	0.40775	0.28031	0.27056	0.17135	0.31637	0.33319	0.07874	0.38559	0.44471	0.32758	0.36883	0.11672	0.73137	0.89359	0.47002
chr22	28695165	T	A	Yes	ENST00000404276.6	missense_variant	12	c.1337A>T	p.Asn446Ile							0.43708	0.36765	0.40908	0.33818	0.37317	0.81001	0.21358	0.65563	0.67359	0.56748	0.41263	0.52813	0.45434	0.55255	0.20419	0.50302	0.74902	0.02421	0.27557	0.61424	0.48948	0.48269	0.3578	0.39993	0.35241	0.39731	0.4636	0.5503	0.45057	0.46992	0.1171	0.73137	0.89359	0.47002
chr22	28695165	T	C	Yes	ENST00000404276.6	missense_variant	12	c.1337A>G	p.Asn446Ser	Uncertain significance	MONDO:MONDO:0015356,MeSH:D009386,MedGen:C0027672,Orphanet:140162|MONDO:MONDO:0016419,MedGen:C0346153,OMIM:114480,Orphanet:227535	Hereditary cancer-predisposing syndrome|Familial cancer of breast	criteria provided, multiple submitters, no conflicts	843207		0.0488	0.06992	0.13644	0.12133	0.37317	0.81001	0.02095	0.64086	0.1439	0.41656	0.07426	0.3471	0.21084	0.31557	0.10527	0.20946	0.78145	0.01803	0.21208	0.3032	0.26031	0.2504	0.18906	0.53201	0.26204	0.08879	0.44442	0.56079	0.39573	0.43061	0.1171	0.73137	0.89359	0.47002
chr22	28695165	T	G	Yes	ENST00000404276.6	missense_variant	12	c.1337A>C	p.Asn446Thr							0.11442	0.06128	0.07471	0.06944	0.37317	0.81001	0.11994	0.65192	0.17834	0.30574	0.26007	0.47129	0.26467	0.09055	0.11227	0.31519	0.76667	0.01931	0.24906	0.35476	0.3369	0.32782	0.24189	0.27494	0.23728	0.12784	0.33344	0.36579	0.42692	0.45282	0.1171	0.73137	0.89359	0.47002
chr22	28695166	T	A	Yes	ENST00000404276.6	missense_variant	12	c.1336A>T	p.Asn446Tyr							0.56456	0.53788	0.28654	0.24832	0.37317	0.81001	0.23595	0.66113	0.64939	0.54932	0.48044	0.49228	0.43735	0.66203	0.338	0.43573	0.72798	0.02193	0.28945	0.61973	0.48893	0.48214	0.48064	0.48765	0.34869	0.42061	0.6427	0.58978	0.30833	0.36666	0.17478	0.73137	0.89359	0.47002
chr22	28695166	T	C	Yes	ENST00000404276.6	missense_variant	12	c.1336A>G	p.Asn446Asp	Conflicting classifications of pathogenicity	MedGen:CN239278|MedGen:CN221562|MedGen:C1836482,OMIM:609265,Orphanet:524|MONDO:MONDO:0016419,MedGen:C0346153,OMIM:114480,Orphanet:227535|MONDO:MONDO:0002629,MedGen:C0585442,OMIM:259500,Orphanet:668|Human Phenotype Ontology:HP:0012125,MONDO:MONDO:0008315,MedGen:C0376358,OMIM:176807,Orphanet:1331|MONDO:MONDO:0015356,MeSH:D009386,MedGen:C0027672,Orphanet:140162|MedGen:CN169374|MedGen:C3661900|MONDO:…	CHEK2-Related Cancer Susceptibility|Breast and/or ovarian cancer|Li-Fraumeni syndrome 2|Familial cancer of breast|Bone osteosarcoma|Malignant tumor of prostate|Hereditary cancer-predisposing syndrome|not specified|not provided|Malignant tumor of breast	criteria provided, conflicting classifications	126909	rs121908705	0.12032	0.10465	0.32693	0.30104	0.37317	0.81001	0.01742	0.64818	0.25551	0.44666	0.22214	0.38144	0.10457	0.42451	0.19503	0.33788	0.75774	0.02017	0.30742	0.39	0.03303	0.25167	0.06228	0.47476	0.33287	0.24868	0.63194	0.5945	0.22006	0.29388	0.17478	0.73137	0.89359	0.47002
chr22	28695166	T	G	Yes	ENST00000404276.6	missense_variant	12	c.1336A>C	p.Asn446His	Uncertain significance	MONDO:MONDO:0015356,MeSH:D009386,MedGen:C0027672,Orphanet:140162	Hereditary cancer-predisposing syndrome	criteria provided, single submitter	1692939		0.37326	0.40267	0.58535	0.4521	0.37317	0.81001	0.25523	0.65563	0.42384	0.39659	0.48512	0.47558	0.3742	0.47458	0.18881	0.24921	0.81684	0.01948	0.26733	0.43849	0.36181	0.35308	0.35451	0.27634	0.3206	0.40709	0.58595	0.5933	0.34896	0.39713	0.17478	0.73137	0.89359	0.47002
chr22	28695167	G	C	Yes	ENST00000404276.6	stop_gained	12	c.1335C>G	p.Tyr445Ter	Pathogenic	MONDO:MONDO:0016419,MedGen:C0346153,OMIM:114480,Orphanet:227535	Familial cancer of breast	criteria provided, single submitter	2584305		.	.	.	.	0.42799	0.81001	.	.	.	0.91621	.	.	.	.	.	.	.	.	.	.	0.97509	0.9747	0.91125	.	0.99262	0.76203	0.53781	0.24338	0.87086	0.81739	0.14871	0.73137	0.89359	0.47002
chr22	28695167	G	T	Yes	ENST00000404276.6	stop_gained	12	c.1335C>A	p.Tyr445Ter	Pathogenic	MONDO:MONDO:0015356,MeSH:D009386,MedGen:C0027672,Orphanet:140162|MONDO:MONDO:0016419,MedGen:C0346153,OMIM:114480,Orphanet:227535	Hereditary cancer-predisposing syndrome|Familial cancer of breast	criteria provided, multiple submitters, no conflicts	1405437		.	.	.	.	0.42799	0.81001	.	.	.	0.91621	.	.	.	.	.	.	.	.	.	.	0.97509	0.9747	0.91125	.	0.99357	0.76142	0.56191	0.24189	0.87086	0.81739	0.14871	0.73137	0.89359	0.47002
chr22	28695168	T	A	Yes	ENST00000404276.6	missense_variant	12	c.1334A>T	p.Tyr445Phe							0.2852	0.20745	0.2048	0.19653	0.42799	0.81001	0.09735	0.64818	0.62518	0.39052	0.04501	0.35228	0.2265	0.18261	0.35738	0.76141	0.76406	0.01953	0.46297	0.61801	0.42515	0.41738	0.21572	0.4924	0.26608	0.22211	0.33201	0.33419	0.22611	0.28647	0.10056	0.73137	0.89359	0.47002
chr22	28695168	T	C	Yes	ENST00000404276.6	missense_variant	12	c.1334A>G	p.Tyr445Cys	Uncertain significance	MONDO:MONDO:0015356,MeSH:D009386,MedGen:C0027672,Orphanet:140162|MONDO:MONDO:0016419,MedGen:C0346153,OMIM:114480,Orphanet:227535	Hereditary cancer-predisposing syndrome|Familial cancer of breast	criteria provided, multiple submitters, no conflicts	855582	rs778246892	0.91255	0.83351	0.90584	0.68788	0.42799	0.81001	0.52218	0.65563	0.95276	0.53884	0.65514	0.67334	0.77224	0.67271	0.70029	0.82271	0.79791	0.02972	0.56812	0.66423	0.57847	0.57307	0.79728	0.51609	0.58685	0.79108	0.41875	0.54325	0.58538	0.55963	0.10056	0.73137	0.89359	0.47002
chr22	28695168	T	G	Yes	ENST00000404276.6	missense_variant	12	c.1334A>C	p.Tyr445Ser							0.91255	0.76473	0.77913	0.6426	0.42799	0.81001	0.40691	0.64445	0.95483	0.71676	0.62285	0.63759	0.8868	0.73344	0.71401	0.90312	0.73594	0.14663	0.49195	0.65534	0.65881	0.65457	0.8751	0.56401	0.61274	0.4491	0.43028	0.52006	0.56	0.54129	0.10056	0.73137	0.89359	0.47002
chr22	28695169	A	C	Yes	ENST00000404276.6	missense_variant	12	c.1333T>G	p.Tyr445Asp							0.91255	0.60972	0.90584	0.68407	0.42799	0.81001	0.34107	0.65006	0.97547	0.74918	0.69234	0.66508	0.8961	0.71631	0.77399	0.88811	0.81418	0.18923	0.55765	0.65744	0.70233	0.69852	0.91478	0.46038	0.85797	0.55808	0.64837	0.7409	0.73592	0.77041	0.24147	0.73137	0.89359	0.47002
chr22	28695169	A	G	Yes	ENST00000404276.6	missense_variant	12	c.1333T>C	p.Tyr445His	Uncertain significance	MedGen:CN169374|MONDO:MONDO:0015356,MeSH:D009386,MedGen:C0027672,Orphanet:140162|MONDO:MONDO:0016419,MedGen:C0346153,OMIM:114480,Orphanet:227535	not specified|Hereditary cancer-predisposing syndrome|Familial cancer of breast	criteria provided, multiple submitters, no conflicts	133891	rs587778194	0.91255	0.79402	0.77913	0.68788	0.42799	0.81001	0.49914	0.65378	0.77391	0.57092	0.7304	0.70526	0.83611	0.53299	0.78413	0.88484	0.84482	0.05074	0.58006	0.63979	0.57437	0.56892	0.79236	0.61727	0.78137	0.93368	0.53037	0.63429	0.77652	0.80033	0.24147	0.73137	0.89359	0.47002
chr22	28695169	A	T	Yes	ENST00000404276.6	missense_variant	12	c.1333T>A	p.Tyr445Asn							0.91255	0.83351	0.90584	0.68788	0.42799	0.81001	0.45869	0.64445	0.95842	0.75742	0.72231	0.69758	0.8917	0.72208	0.76156	0.89133	0.85597	0.18504	0.56573	0.66447	0.6564	0.65212	0.91692	0.73262	0.82006	0.52371	0.62532	0.7409	0.76813	0.79429	0.24147	0.73137	0.89359	0.47002
chr22	28695170	T	A	Yes	ENST00000404276.6	missense_variant	12	c.1332A>T	p.Lys444Asn							0.25154	0.28032	0.50529	0.50152	0.62929	0.81001	0.13372	0.66652	0.44284	0.5194	0.22214	0.48032	0.43242	0.48012	0.12272	0.49157	0.85582	0.02494	0.42362	0.49024	0.33158	0.32243	0.30118	0.49005	0.2339	0.6124	0.4457	0.48514	0.30889	0.31536	0.08957	0.73137	0.89359	0.47002
chr22	28695170	T	G	Yes	ENST00000404276.6	missense_variant	12	c.1332A>C	p.Lys444Asn							0.25154	0.28032	0.50529	0.50152	0.62929	0.81001	0.13372	0.66652	0.44284	0.5194	0.22214	0.48032	0.43274	0.47637	0.12272	0.49157	0.85582	0.02494	0.42362	0.49024	0.33158	0.32243	0.30118	0.49005	0.23249	0.55994	0.45622	0.48514	0.30889	0.31536	0.08957	0.73137	0.89359	0.47002
chr22	28695171	T	A	Yes	ENST00000404276.6	missense_variant	12	c.1331A>T	p.Lys444Ile							0.29959	0.3584	0.28678	0.24676	0.62929	0.81001	0.27018	0.66652	0.54864	0.59478	0.50812	0.54153	0.5721	0.61417	0.53062	0.65731	0.8417	0.02533	0.36525	0.61012	0.53394	0.52783	0.52908	0.57032	0.47869	0.52648	0.57891	0.68576	0.5551	0.60708	0.23074	0.73137	0.89359	0.47002
chr22	28695171	T	C	Yes	ENST00000404276.6	missense_variant	12	c.1331A>G	p.Lys444Arg	Uncertain significance	MONDO:MONDO:0016419,MedGen:C0346153,OMIM:114480,Orphanet:227535|MONDO:MONDO:0015356,MeSH:D009386,MedGen:C0027672,Orphanet:140162	Familial cancer of breast|Hereditary cancer-predisposing syndrome	criteria provided, multiple submitters, no conflicts	530206	rs1555913454	0.14843	0.22561	0.28678	0.323	0.62929	0.81001	0.09667	0.66294	0.27052	0.4361	0.30283	0.43132	0.49199	0.43168	0.04323	0.32979	0.87505	0.02108	0.32395	0.37823	0.41534	0.40743	0.38325	0.63671	0.4232	0.75052	0.57791	0.69505	0.52482	0.58337	0.23074	0.73137	0.89359	0.47002
chr22	28695171	T	G	Yes	ENST00000404276.6	missense_variant	12	c.1331A>C	p.Lys444Thr							0.3261	0.27679	0.50529	0.5009	0.62929	0.81001	0.25021	0.66474	0.46503	0.44379	0.48399	0.52551	0.51267	0.5815	0.27141	0.55663	0.86095	0.022	0.41714	0.50523	0.49642	0.48972	0.34998	0.5454	0.44098	0.56246	0.51099	0.53932	0.54435	0.59871	0.23074	0.73137	0.89359	0.47002
chr22	28695172	T	A	Yes	ENST00000404276.6	stop_gained	12	c.1330A>T	p.Lys444Ter							.	.	.	.	0.62929	0.81001	.	.	.	0.90818	.	.	.	.	.	.	.	.	.	.	0.97509	0.9747	0.94768	.	0.9867	0.72682	0.49507	0.35032	0.85098	0.80422	0.19889	0.73137	0.89359	0.47002
chr22	28695172	T	C	Yes	ENST00000404276.6	missense_variant	12	c.1330A>G	p.Lys444Glu							0.17014	0.14544	0.19866	0.20508	0.62929	0.81001	0.08264	0.65378	0.27876	0.27077	0.34817	0.42036	0.33947	0.20903	0.28413	0.52265	0.81308	0.02206	0.39203	0.41426	0.45108	0.44371	0.2416	0.47619	0.3602	0.72501	0.34966	0.34619	0.30618	0.38837	0.19889	0.73137	0.89359	0.47002
chr22	28695172	T	G	Yes	ENST00000404276.6	missense_variant	12	c.1330A>C	p.Lys444Gln							0.24183	0.2484	0.46454	0.44962	0.62929	0.81001	0.14455	0.66294	0.27463	0.50868	0.45945	0.45526	0.41762	0.48684	0.29889	0.50957	0.83794	0.02589	0.3534	0.38583	0.47642	0.46943	0.28251	0.53946	0.40527	0.37431	0.50648	0.55138	0.35398	0.43319	0.19889	0.73137	0.89359	0.47002
chr22	28695174	C	A	Yes	ENST00000404276.6	missense_variant	12	c.1328G>T	p.Gly443Val	Uncertain significance	MONDO:MONDO:0015356,MeSH:D009386,MedGen:C0027672,Orphanet:140162|MONDO:MONDO:0016419,MedGen:C0346153,OMIM:114480,Orphanet:227535	Hereditary cancer-predisposing syndrome|Familial cancer of breast	criteria provided, multiple submitters, no conflicts	1770061		0.7849	0.76473	0.90584	0.97372	0.8433	0.81001	0.68558	0.65931	0.96679	0.89131	0.80259	0.79078	0.9391	0.84112	0.84773	0.90993	0.93737	0.19515	0.52848	0.68505	0.8591	0.85725	0.79975	0.78341	0.87868	0.88194	0.79959	0.76196	0.89671	0.9263	0.74766	0.73137	0.89359	0.47002
chr22	28695174	C	G	Yes	ENST00000404276.6	missense_variant	12	c.1328G>C	p.Gly443Ala							0.37118	0.43913	0.90584	0.88582	0.8433	0.81001	0.33218	0.6463	0.84882	0.79118	0.72442	0.74546	0.80481	0.60217	0.75889	0.80803	0.88668	0.17976	0.51648	0.6686	0.8048	0.80229	0.75065	0.77799	0.78054	0.92403	0.80867	0.74461	0.82261	0.86925	0.74766	0.73137	0.89359	0.47002
chr22	28695174	C	T	Yes	ENST00000404276.6	missense_variant	12	c.1328G>A	p.Gly443Glu	Uncertain significance	MONDO:MONDO:0016419,MedGen:C0346153,OMIM:114480,Orphanet:227535|MONDO:MONDO:0015356,MeSH:D009386,MedGen:C0027672,Orphanet:140162	Familial cancer of breast|Hereditary cancer-predisposing syndrome	criteria provided, multiple submitters, no conflicts	1378560		0.91255	0.79402	0.90584	0.97372	0.8433	0.81001	0.4175	0.64445	0.94326	0.87157	0.78698	0.7784	0.89586	0.83779	0.87085	0.86286	0.91282	0.19671	0.61393	0.67835	0.85254	0.8506	0.84996	0.76748	0.86733	0.86519	0.76521	0.76597	0.8814	0.91569	0.74766	0.73137	0.89359	0.47002
chr22	28695175	C	A	Yes	ENST00000404276.6	stop_gained	12	c.1327G>T	p.Gly443Ter	Pathogenic	MONDO:MONDO:0016419,MedGen:C0346153,OMIM:114480,Orphanet:227535	Familial cancer of breast	criteria provided, single submitter	2584296		.	.	.	.	0.8433	0.81001	.	.	.	0.95608	.	.	.	.	.	.	.	.	.	.	0.98769	0.98747	.	.	0.99192	0.63169	0.79959	0.29346	0.99402	0.99394	0.74766	0.73137	0.89359	0.47002
chr22	28695175	C	G	Yes	ENST00000404276.6	missense_variant	12	c.1327G>C	p.Gly443Arg							0.7849	0.79402	0.90584	0.92359	0.8433	0.81001	0.458	0.64445	0.94326	0.87481	0.76502	0.75789	0.89983	0.82936	0.85144	0.87232	0.9065	0.19229	0.63288	0.67855	0.84505	0.84301	0.89756	0.83579	0.85226	0.99734	0.80867	0.76196	0.85824	0.89933	0.74766	0.73137	0.89359	0.47002
chr22	28695175	C	T	Yes	ENST00000404276.6	missense_variant	12	c.1327G>A	p.Gly443Arg	Uncertain significance	MONDO:MONDO:0016419,MedGen:C0346153,OMIM:114480,Orphanet:227535	Familial cancer of breast	criteria provided, single submitter	2022083		0.7849	0.79402	0.90584	0.92359	0.8433	0.81001	0.458	0.64445	0.94326	0.87481	0.76502	0.75789	0.89829	0.84448	0.85091	0.87232	0.9065	0.19229	0.63288	0.67855	0.84503	0.84301	0.89756	0.83579	0.90648	0.99734	0.76521	0.76196	0.85824	0.89933	0.74766	0.73137	0.89359	0.47002
chr22	28695176	A	C	Yes	ENST00000404276.6	missense_variant	12	c.1326T>G	p.Ser442Arg							0.11191	0.06881	0.33512	0.2693	0.4544	0.81001	0.13617	0.65192	0.19933	0.3336	0.29226	0.33606	0.37063	0.24947	0.33359	0.462	0.74438	0.02218	0.35972	0.30698	0.43431	0.42668	0.19734	0.51127	0.25217	0.23315	0.36428	0.41583	0.43451	0.49187	0.16929	0.73137	0.89359	0.47002
chr22	28695176	A	T	Yes	ENST00000404276.6	missense_variant	12	c.1326T>A	p.Ser442Arg							0.11191	0.06881	0.33512	0.2693	0.4544	0.81001	0.13617	0.65192	0.19933	0.3336	0.29226	0.33606	0.36673	0.23726	0.33359	0.462	0.74438	0.02218	0.35972	0.30698	0.43428	0.42668	0.21138	0.51127	0.23007	0.24463	0.34262	0.35209	0.43451	0.49187	0.16929	0.73137	0.89359	0.47002
chr22	28695177	C	A	Yes	ENST00000404276.6	missense_variant	12	c.1325G>T	p.Ser442Ile							0.44029	0.37037	0.7322	0.62107	0.4544	0.81001	0.37223	0.66834	0.69357	0.54322	0.52291	0.56879	0.55871	0.54974	0.58758	0.54052	0.77877	0.14752	0.36091	0.61496	0.53601	0.52994	0.68449	0.68723	0.5149	0.70212	0.5112	0.52754	0.54619	0.59741	0.24922	0.73137	0.89359	0.47002
chr22	28695177	C	G	Yes	ENST00000404276.6	missense_variant	12	c.1325G>C	p.Ser442Thr	Uncertain significance	MONDO:MONDO:0016419,MedGen:C0346153,OMIM:114480,Orphanet:227535	Familial cancer of breast	criteria provided, single submitter	2739340		0.22053	0.15602	0.45487	0.4361	0.4544	0.81001	0.16426	0.65747	0.35194	0.33578	0.29284	0.42547	0.44983	0.39027	0.11924	0.41935	0.76536	0.02011	0.3211	0.41995	0.39068	0.38241	0.31804	0.49863	0.31646	0.25723	0.51909	0.51846	0.50076	0.56177	0.24922	0.73137	0.89359	0.47002
chr22	28695177	C	T	Yes	ENST00000404276.6	missense_variant	12	c.1325G>A	p.Ser442Asn	Uncertain significance	MONDO:MONDO:0016419,MedGen:C0346153,OMIM:114480,Orphanet:227535	Familial cancer of breast	criteria provided, single submitter	972370	rs779383555	0.15561	0.12002	0.25775	0.21939	0.4544	0.81001	0.13106	0.66113	0.11728	0.45992	0.42885	0.49565	0.3695	0.37399	0.12618	0.37036	0.77004	0.01924	0.35853	0.30442	0.28241	0.27268	0.21368	0.58002	0.31794	0.36194	0.4028	0.40282	0.51206	0.57066	0.24922	0.73137	0.89359	0.47002
chr22	28695178	T	A	Yes	ENST00000404276.6	missense_variant	12	c.1324A>T	p.Ser442Cys							0.42487	0.44702	0.32334	0.27859	0.4544	0.81001	0.51302	0.67187	0.61865	0.40465	0.58596	0.53148	0.47123	0.57503	0.48268	0.58678	0.75578	0.021	0.31587	0.6275	0.50018	0.49354	0.39199	0.47714	0.54594	0.27486	0.38934	0.49797	0.42899	0.49053	0.15343	0.73137	0.89359	0.47002
chr22	28695178	T	C	Yes	ENST00000404276.6	missense_variant	12	c.1324A>G	p.Ser442Gly	Uncertain significance	MONDO:MONDO:0015356,MeSH:D009386,MedGen:C0027672,Orphanet:140162|MedGen:C3661900|MONDO:MONDO:0016419,MedGen:C0346153,OMIM:114480,Orphanet:227535	Hereditary cancer-predisposing syndrome|not provided|Familial cancer of breast	criteria provided, multiple submitters, no conflicts	1769964		0.30375	0.1775	0.2692	0.19653	0.4544	0.81001	0.31814	0.65006	0.30346	0.34228	0.43272	0.42799	0.34737	0.34021	0.24192	0.43573	0.74492	0.01953	0.26742	0.41995	0.44826	0.44088	0.2332	0.46649	0.39546	0.44233	0.38178	0.40346	0.35924	0.43032	0.15343	0.73137	0.89359	0.47002
chr22	28695178	T	G	Yes	ENST00000404276.6	missense_variant	12	c.1324A>C	p.Ser442Arg							0.11191	0.06881	0.33512	0.2693	0.4544	0.81001	0.13617	0.65192	0.19933	0.3336	0.30171	0.30676	0.3064	0.22156	0.36365	0.462	0.72952	0.02218	0.35972	0.30698	0.45747	0.45021	0.24243	0.51127	0.33431	0.22834	0.34869	0.3732	0.28914	0.3743	0.15343	0.73137	0.89359	0.47002
chr22	28695180	G	A	Yes	ENST00000404276.6	missense_variant	12	c.1322C>T	p.Thr441Ile							0.20002	0.15602	0.24602	0.22131	0.53742	0.81001	0.21648	0.64818	0.0834	0.3976	0.48502	0.52225	0.39133	0.28125	0.18251	0.50957	0.80802	0.01996	0.41021	0.35603	0.48736	0.48052	0.35571	0.4924	0.38109	0.16147	0.45667	0.48476	0.44221	0.52186	0.15718	0.73137	0.89359	0.47002
chr22	28695180	G	C	Yes	ENST00000404276.6	missense_variant	12	c.1322C>G	p.Thr441Ser							0.34982	0.32675	0.32818	0.31615	0.53742	0.81001	0.09897	0.64264	0.34198	0.52386	0.51905	0.47997	0.40197	0.44537	0.14325	0.49484	0.80203	0.02072	0.28937	0.40971	0.43662	0.42904	0.39534	0.58483	0.55512	0.44261	0.6123	0.66008	0.39793	0.47509	0.15718	0.73137	0.89359	0.47002
chr22	28695180	G	T	Yes	ENST00000404276.6	missense_variant	12	c.1322C>A	p.Thr441Asn							0.43085	0.39954	0.61912	0.57754	0.53742	0.81001	0.26816	0.65192	0.50337	0.66272	0.51513	0.5962	0.49613	0.43499	0.20419	0.4259	0.82948	0.07864	0.35497	0.49299	0.43408	0.42647	0.50248	0.70896	0.71801	0.60012	0.5907	0.66008	0.56882	0.62767	0.15718	0.73137	0.89359	0.47002
chr22	28695181	T	A	Yes	ENST00000404276.6	missense_variant	12	c.1321A>T	p.Thr441Ser							0.34982	0.32675	0.32818	0.31615	0.53742	0.81001	0.09897	0.64264	0.34198	0.52386	0.21429	0.44069	0.34551	0.49992	0.13305	0.49484	0.79979	0.02072	0.28937	0.40971	0.42489	0.41715	0.33889	0.58483	0.41772	0.36438	0.57271	0.58617	0.30025	0.35416	0.13251	0.73137	0.89359	0.47002
chr22	28695181	T	C	Yes	ENST00000404276.6	missense_variant	12	c.1321A>G	p.Thr441Ala	Uncertain significance	MONDO:MONDO:0015356,MeSH:D009386,MedGen:C0027672,Orphanet:140162|MONDO:MONDO:0016419,MedGen:C0346153,OMIM:114480,Orphanet:227535|MedGen:C3661900	Hereditary cancer-predisposing syndrome|Familial cancer of breast|not provided	criteria provided, multiple submitters, no conflicts	232878	rs876660046	0.08483	0.10714	0.15535	0.16862	0.53742	0.81001	0.21182	0.64264	0.28084	0.37717	0.13359	0.38562	0.2338	0.33987	0.0877	0.36874	0.78323	0.01924	0.26674	0.39661	0.20613	0.39077	0.17187	0.40735	0.32871	0.23347	0.50134	0.42043	0.25756	0.32404	0.13251	0.73137	0.89359	0.47002
chr22	28695181	T	G	Yes	ENST00000404276.6	missense_variant	12	c.1321A>C	p.Thr441Pro	Uncertain significance	MONDO:MONDO:0016419,MedGen:C0346153,OMIM:114480,Orphanet:227535|MONDO:MONDO:0015356,MeSH:D009386,MedGen:C0027672,Orphanet:140162	Familial cancer of breast|Hereditary cancer-predisposing syndrome	criteria provided, multiple submitters, no conflicts	1359271		0.31088	0.35455	0.61912	0.57754	0.53742	0.81001	0.29723	0.65378	0.55983	0.65245	0.58705	0.62552	0.65635	0.62128	0.66297	0.62668	0.82283	0.08196	0.28186	0.61821	0.65254	0.64821	0.63161	0.57326	0.6792	0.53573	0.58446	0.71251	0.51507	0.52791	0.13251	0.73137	0.89359	0.47002
chr22	28695182	G	C	Yes	ENST00000404276.6	missense_variant	12	c.1320C>G	p.Ile440Met							0.91255	0.83351	0.90584	0.88582	0.8433	0.81001	0.55033	0.5788	0.58733	0.90476	0.70064	0.70297	0.91202	0.53276	0.73152	0.94845	0.67941	0.1847	0.59972	0.70712	0.83077	0.82858	0.6489	0.7642	0.79353	0.82549	0.67752	0.64378	0.6476	0.69122	0.22337	0.73137	0.89359	0.47002
chr22	28695183	A	C	Yes	ENST00000404276.6	missense_variant	12	c.1319T>G	p.Ile440Ser							0.91255	0.92824	0.90584	0.92359	0.8433	0.81001	0.75369	0.58176	0.86296	0.97317	0.75598	0.74612	0.95089	0.81251	0.94046	0.95143	0.76404	0.20194	0.66923	0.72103	0.85643	0.85455	0.86394	0.81652	0.87545	0.65223	0.84429	0.89059	0.68632	0.74206	0.4811	0.73137	0.89359	0.47002
chr22	28695183	A	G	Yes	ENST00000404276.6	missense_variant	12	c.1319T>C	p.Ile440Thr							0.91255	0.83351	0.90584	0.88582	0.8433	0.81001	0.54746	0.5788	0.78976	0.93487	0.74116	0.7355	0.96019	0.74011	0.93854	0.97178	0.7313	0.19455	0.76192	0.73506	0.84699	0.84499	0.8665	0.80559	0.79407	0.9516	0.83297	0.88242	0.67676	0.73477	0.4811	0.73137	0.89359	0.47002
chr22	28695183	A	T	Yes	ENST00000404276.6	missense_variant	12	c.1319T>A	p.Ile440Asn	Uncertain significance	MONDO:MONDO:0015356,MeSH:D009386,MedGen:C0027672,Orphanet:140162	Hereditary cancer-predisposing syndrome	criteria provided, single submitter	1769853		0.91255	0.92824	0.90584	0.92359	0.8433	0.81001	0.72069	0.58323	0.91609	0.97643	0.73748	0.7337	0.94273	0.82885	0.89605	0.94418	0.79837	0.21222	0.7382	0.73506	0.79381	0.79114	0.84287	0.85835	0.85445	0.6467	0.83492	0.89059	0.67518	0.73353	0.4811	0.73137	0.89359	0.47002
chr22	28695184	T	A	Yes	ENST00000404276.6	missense_variant	12	c.1318A>T	p.Ile440Phe	Uncertain significance	MONDO:MONDO:0015356,MeSH:D009386,MedGen:C0027672,Orphanet:140162|MedGen:C3661900	Hereditary cancer-predisposing syndrome|not provided	criteria provided, multiple submitters, no conflicts	128058	rs587780176	0.91255	0.83351	0.90584	0.88582	0.8433	0.81001	0.65182	0.58029	0.7092	0.92667	0.57044	0.60246	0.89369	0.68149	0.87234	0.90768	0.74443	0.20506	0.65365	0.70738	0.84457	0.84254	0.7458	0.80719	0.84086	0.47754	0.77181	0.73819	0.60607	0.67176	0.4811	0.73137	0.89359	0.47002
chr22	28695184	T	C	Yes	ENST00000404276.6	missense_variant	12	c.1318A>G	p.Ile440Val						rs587780176	0.42783	0.46862	0.56408	0.50922	0.8433	0.81001	0.33326	0.55266	0.2359	0.65844	0.54344	0.50955	0.73785	0.47448	0.53208	0.90157	0.66061	0.05821	0.54162	0.46187	0.63881	0.63432	0.44058	0.75346	0.67932	0.96513	0.7508	0.74391	0.62801	0.69678	0.4811	0.73137	0.89359	0.47002
chr22	28695184	T	G	Yes	ENST00000404276.6	missense_variant	12	c.1318A>C	p.Ile440Leu	Uncertain significance	MONDO:MONDO:0016419,MedGen:C0346153,OMIM:114480,Orphanet:227535|MedGen:C3661900|MONDO:MONDO:0015356,MeSH:D009386,MedGen:C0027672,Orphanet:140162	Familial cancer of breast|not provided|Hereditary cancer-predisposing syndrome	criteria provided, multiple submitters, no conflicts	128057	rs587780176	0.7849	0.76473	0.64738	0.70837	0.8433	0.81001	0.34934	0.56446	0.43717	0.80473	0.55238	0.58691	0.8468	0.59409	0.67962	0.92301	0.64539	0.15771	0.64492	0.54933	0.74884	0.74556	0.52126	0.73169	0.77721	0.6553	0.77962	0.73819	0.59772	0.66524	0.4811	0.73137	0.89359	0.47002
chr22	28695185	C	A	Yes	ENST00000404276.6	missense_variant	12	c.1317G>T	p.Gln439His	Uncertain significance	MONDO:MONDO:0016419,MedGen:C0346153,OMIM:114480,Orphanet:227535|MONDO:MONDO:0015356,MeSH:D009386,MedGen:C0027672,Orphanet:140162	Familial cancer of breast|Hereditary cancer-predisposing syndrome	criteria provided, multiple submitters, no conflicts	240737	rs878854915	0.7849	0.7415	0.90584	0.86255	0.8433	0.81001	0.42016	0.66294	0.78472	0.81758	0.37551	0.50078	0.7375	0.7921	0.8096	0.76588	0.84278	0.1822	0.38818	0.65414	0.8215	0.8192	0.83594	0.62902	0.51099	0.6482	0.46083	0.49506	0.36727	0.37682	0.11731	0.73137	0.89359	0.47002
chr22	28695185	C	G	Yes	ENST00000404276.6	missense_variant	12	c.1317G>C	p.Gln439His	Uncertain significance	MONDO:MONDO:0016419,MedGen:C0346153,OMIM:114480,Orphanet:227535|MONDO:MONDO:0015356,MeSH:D009386,MedGen:C0027672,Orphanet:140162	Familial cancer of breast|Hereditary cancer-predisposing syndrome	criteria provided, multiple submitters, no conflicts	410006	rs878854915	0.7849	0.7415	0.90584	0.86255	0.8433	0.81001	0.42016	0.66294	0.78472	0.81758	0.37551	0.50078	0.73311	0.75645	0.80605	0.76588	0.84278	0.1822	0.38818	0.65414	0.76932	0.8192	0.76801	0.62902	0.49967	0.6584	0.47175	0.49965	0.36727	0.37682	0.11731	0.73137	0.89359	0.47002
chr22	28695186	T	A	Yes	ENST00000404276.6	missense_variant	12	c.1316A>T	p.Gln439Leu							0.45756	0.54541	0.77913	0.73562	0.8433	0.81001	0.1213	0.65563	0.89947	0.82458	0.47673	0.50453	0.78382	0.70046	0.81601	0.78858	0.81826	0.17976	0.33429	0.66063	0.79486	0.79221	0.72804	0.48387	0.71974	0.7602	0.77181	0.734	0.56033	0.63571	0.4811	0.73137	0.89359	0.47002
chr22	28695186	T	C	Yes	ENST00000404276.6	missense_variant	12	c.1316A>G	p.Gln439Arg	Uncertain significance	MONDO:MONDO:0015356,MeSH:D009386,MedGen:C0027672,Orphanet:140162|MONDO:MONDO:0016419,MedGen:C0346153,OMIM:114480,Orphanet:227535	Hereditary cancer-predisposing syndrome|Familial cancer of breast	criteria provided, multiple submitters, no conflicts	664899	rs1467664274	0.68238	0.60337	0.90584	0.92359	0.8433	0.81001	0.12624	0.6463	0.69357	0.8136	0.45431	0.47856	0.72695	0.6489	0.83582	0.7099	0.84272	0.18796	0.39602	0.63166	0.8358	0.83366	0.62981	0.49436	0.69589	0.93639	0.7508	0.74821	0.54977	0.6273	0.4811	0.73137	0.89359	0.47002
chr22	28695186	T	G	Yes	ENST00000404276.6	missense_variant	12	c.1316A>C	p.Gln439Pro	Uncertain significance	MONDO:MONDO:0016419,MedGen:C0346153,OMIM:114480,Orphanet:227535	Familial cancer of breast	criteria provided, single submitter	2902767		0.7849	0.7415	0.90584	0.88582	0.8433	0.81001	0.49092	0.66834	0.85323	0.90476	0.814	0.79284	0.89295	0.83108	0.92212	0.84872	0.92219	0.19354	0.35618	0.65173	0.85469	0.85278	0.75626	0.61653	0.81509	0.75533	0.77962	0.88489	0.84171	0.86981	0.4811	0.73137	0.89359	0.47002
chr22	28695187	G	A	Yes	ENST00000404276.6	stop_gained	12	c.1315C>T	p.Gln439Ter	Pathogenic/Likely pathogenic	MONDO:MONDO:0015356,MeSH:D009386,MedGen:C0027672,Orphanet:140162|MedGen:C3661900|MONDO:MONDO:0016419,MedGen:C0346153,OMIM:114480,Orphanet:227535	Hereditary cancer-predisposing syndrome|not provided|Familial cancer of breast	criteria provided, multiple submitters, no conflicts	230206	rs778989252	.	.	.	.	0.8433	0.81001	.	.	.	0.9926	.	.	.	.	.	.	.	.	.	.	0.98769	0.98747	.	.	0.99316	0.86433	0.83723	0.43472	0.99704	0.99725	0.74766	0.73137	0.89359	0.47002
chr22	28695187	G	C	Yes	ENST00000404276.6	missense_variant	12	c.1315C>G	p.Gln439Glu	Uncertain significance	MedGen:C1836482,OMIM:609265,Orphanet:524|MONDO:MONDO:0015356,MeSH:D009386,MedGen:C0027672,Orphanet:140162|MONDO:MONDO:0016419,MedGen:C0346153,OMIM:114480,Orphanet:227535	Li-Fraumeni syndrome 2|Hereditary cancer-predisposing syndrome|Familial cancer of breast	criteria provided, multiple submitters, no conflicts	460800	rs778989252	0.72154	0.69154	0.90584	0.75793	0.8433	0.81001	0.30389	0.64264	0.58248	0.81758	0.72039	0.68796	0.75286	0.66251	0.75211	0.75	0.90889	0.16042	0.34179	0.62454	0.68308	0.74239	0.51097	0.68064	0.75187	0.65892	0.87283	0.88215	0.8078	0.87709	0.74766	0.73137	0.89359	0.47002
chr22	28695187	G	T	Yes	ENST00000404276.6	missense_variant	12	c.1315C>A	p.Gln439Lys	Uncertain significance	MONDO:MONDO:0015356,MeSH:D009386,MedGen:C0027672,Orphanet:140162|MONDO:MONDO:0016419,MedGen:C0346153,OMIM:114480,Orphanet:227535	Hereditary cancer-predisposing syndrome|Familial cancer of breast	criteria provided, multiple submitters, no conflicts	853221		0.65419	0.58089	0.90584	0.73362	0.8433	0.81001	0.15444	0.63738	0.69357	0.81957	0.69861	0.66026	0.78322	0.62414	0.80901	0.75576	0.89629	0.19354	0.40479	0.63004	0.82528	0.82303	0.60611	0.63576	0.60855	0.70398	0.86296	0.91077	0.7514	0.83161	0.74766	0.73137	0.89359	0.47002
chr22	28695188	A	C	Yes	ENST00000404276.6	missense_variant	12	c.1314T>G	p.Asp438Glu							0.10412	0.01155	0.36131	0.34693	0.62929	0.81001	0.04927	0.63911	0.29525	0.28849	0.0438	0.29451	0.26144	0.29407	0.08419	0.4046	0.82963	0.01893	0.49192	0.36902	0.32652	0.31728	0.31672	0.39305	0.23973	0.04122	0.35838	0.35946	0.3691	0.39987	0.11666	0.73137	0.89359	0.47002
chr22	28695188	A	T	Yes	ENST00000404276.6	missense_variant	12	c.1314T>A	p.Asp438Glu							0.10412	0.01155	0.36131	0.34693	0.62929	0.81001	0.04927	0.63911	0.29525	0.28849	0.0438	0.29451	0.27863	0.29407	0.08419	0.4046	0.82963	0.01893	0.49192	0.36902	0.32652	0.31731	0.31672	0.39305	0.23593	0.04535	0.39396	0.46191	0.3691	0.39987	0.11666	0.73137	0.89359	0.47002
chr22	28695189	T	A	Yes	ENST00000404276.6	missense_variant	12	c.1313A>T	p.Asp438Val	Uncertain significance	MONDO:MONDO:0015356,MeSH:D009386,MedGen:C0027672,Orphanet:140162|MONDO:MONDO:0016419,MedGen:C0346153,OMIM:114480,Orphanet:227535	Hereditary cancer-predisposing syndrome|Familial cancer of breast	criteria provided, multiple submitters, no conflicts	584520	rs1569112074	0.68238	0.58089	0.90584	0.70027	0.62929	0.81001	0.289	0.6463	0.83695	0.74007	0.60386	0.63021	0.70035	0.77855	0.77464	0.62066	0.84206	0.11174	0.44956	0.64109	0.71342	0.70971	0.76226	0.76632	0.79146	0.61071	0.77181	0.72636	0.61935	0.68227	0.4811	0.73137	0.89359	0.47002
chr22	28695189	T	C	Yes	ENST00000404276.6	missense_variant	12	c.1313A>G	p.Asp438Gly	Uncertain significance	MedGen:C3661900|MONDO:MONDO:0016419,MedGen:C0346153,OMIM:114480,Orphanet:227535|MONDO:MONDO:0015356,MeSH:D009386,MedGen:C0027672,Orphanet:140162	not provided|Familial cancer of breast|Hereditary cancer-predisposing syndrome	criteria provided, multiple submitters, no conflicts	574591	rs1569112074	0.61437	0.54934	0.65571	0.62173	0.62929	0.81001	0.3237	0.65747	0.76414	0.70966	0.58376	0.61389	0.66983	0.67417	0.72176	0.54699	0.85473	0.07121	0.47103	0.62876	0.7072	0.70344	0.74459	0.7048	0.81954	0.79708	0.7508	0.7321	0.61029	0.67519	0.4811	0.73137	0.89359	0.47002
chr22	28695189	T	G	Yes	ENST00000404276.6	missense_variant	12	c.1313A>C	p.Asp438Ala							0.54683	0.44905	0.67487	0.5794	0.62929	0.81001	0.09956	0.64086	0.77061	0.64818	0.4427	0.46312	0.61316	0.52558	0.66392	0.55502	0.83171	0.04521	0.45925	0.63434	0.65414	0.64984	0.54121	0.5006	0.63317	0.521	0.77962	0.69515	0.5419	0.62115	0.4811	0.73137	0.89359	0.47002
chr22	28695190	C	A	Yes	ENST00000404276.6	missense_variant	12	c.1312G>T	p.Asp438Tyr	Conflicting classifications of pathogenicity	MedGen:CN239278|.|MedGen:C1333600|MedGen:C1836482,OMIM:609265,Orphanet:524|MONDO:MONDO:0016419,MedGen:C0346153,OMIM:114480,Orphanet:227535|MONDO:MONDO:0002629,MedGen:C0585442,OMIM:259500,Orphanet:668|Human Phenotype Ontology:HP:0012125,MONDO:MONDO:0008315,MedGen:C0376358,OMIM:176807,Orphanet:1331|MedGen:CN221562|MONDO:MONDO:0015356,MeSH:D009386,MedGen:C0027672,Orphanet:140162|MedGen:CN169374|MedG…	CHEK2-Related Cancer Susceptibility|CHEK2-related condition|Hereditary cancer|Li-Fraumeni syndrome 2|Familial cancer of breast|Bone osteosarcoma|Malignant tumor of prostate|Breast and/or ovarian cancer|Hereditary cancer-predisposing syndrome|not specified|not provided|Hereditary breast ovarian cancer syndrome|Carcinoma of colon|Malignant tumor of breast	criteria provided, conflicting classifications	128056	rs200050883	0.7849	0.76473	0.90584	0.77487	0.62929	0.81001	0.32069	0.65563	0.83357	0.76203	0.53582	0.57941	0.03647	0.8126	0.65913	.	0.8297	0.16824	0.52711	0.63814	0.39043	0.69444	0.17576	0.73422	0.85191	0.72561	0.70228	0.67135	0.6138	0.68176	0.35625	0.73137	0.89359	0.47002
chr22	28695190	C	G	Yes	ENST00000404276.6	missense_variant	12	c.1312G>C	p.Asp438His	Uncertain significance	MONDO:MONDO:0015356,MeSH:D009386,MedGen:C0027672,Orphanet:140162|MONDO:MONDO:0016419,MedGen:C0346153,OMIM:114480,Orphanet:227535	Hereditary cancer-predisposing syndrome|Familial cancer of breast	criteria provided, multiple submitters, no conflicts	489878	rs200050883	0.68238	0.66756	0.90584	0.72001	0.62929	0.81001	0.19659	0.65747	0.69835	0.66873	0.53695	0.58059	0.63964	0.57744	0.61502	0.51938	0.86139	0.15002	0.55206	0.60935	0.67524	0.67116	0.62672	0.72088	0.63657	0.70336	0.71376	0.67569	0.61204	0.68037	0.35625	0.73137	0.89359	0.47002
chr22	28695190	C	T	Yes	ENST00000404276.6	missense_variant	12	c.1312G>A	p.Asp438Asn	Uncertain significance	MONDO:MONDO:0016419,MedGen:C0346153,OMIM:114480,Orphanet:227535|MONDO:MONDO:0015356,MeSH:D009386,MedGen:C0027672,Orphanet:140162	Familial cancer of breast|Hereditary cancer-predisposing syndrome	criteria provided, multiple submitters, no conflicts	479594	rs200050883	0.35918	0.31026	0.3968	0.3708	0.62929	0.81001	0.11182	0.65006	0.49684	0.42345	0.46024	0.44484	0.47696	0.40007	0.15993	0.42753	0.82951	0.02089	0.52058	0.50047	0.34019	0.33113	0.3975	0.6212	0.61261	0.87928	0.63053	0.65669	0.47032	0.56149	0.35625	0.73137	0.89359	0.47002
chr22	28695191	C	A	Yes	ENST00000404276.6	missense_variant	12	c.1311G>T	p.Lys437Asn							0.25154	0.16231	0.41631	0.37512	0.55875	0.81001	0.18768	0.64445	0.262	0.66358	0.47133	0.53225	0.42763	0.43263	0.38592	0.68901	0.8398	0.02403	0.57235	0.39569	0.4565	0.44922	0.28998	0.45757	0.55678	0.81633	0.34734	0.32688	0.53607	0.58151	0.13622	0.73137	0.89359	0.47002
chr22	28695191	C	G	Yes	ENST00000404276.6	missense_variant	12	c.1311G>C	p.Lys437Asn							0.25154	0.16231	0.41631	0.37512	0.55875	0.81001	0.18768	0.64445	0.262	0.66358	0.47133	0.53225	0.46564	0.43107	0.38592	0.68901	0.8398	0.02403	0.57235	0.39569	0.4565	0.44924	0.40107	0.45757	0.55678	0.79507	0.35627	0.39091	0.53607	0.58151	0.13622	0.73137	0.89359	0.47002
chr22	28695192	T	A	Yes	ENST00000404276.6	missense_variant	12	c.1310A>T	p.Lys437Met							0.49613	0.43721	0.68779	0.68276	0.55875	0.81001	0.25136	0.63911	0.53736	0.65416	0.56659	0.60014	0.5425	0.60577	0.6229	0.63412	0.83182	0.15865	0.44308	0.54354	0.59688	0.59181	0.57837	0.64352	0.76062	0.74694	0.44813	0.47896	0.53127	0.57867	0.19377	0.92422	0.89359	0.47002
chr22	28695192	T	C	Yes	ENST00000404276.6	missense_variant	12	c.1310A>G	p.Lys437Arg							0.16198	0.14241	0.26825	0.29098	0.55875	0.81001	0.08623	0.64818	0.19297	0.27077	0.5276	0.56169	0.38475	0.4692	0.3013	0.62368	0.85476	0.01881	0.44312	0.36967	0.40906	0.40108	0.26867	0.47957	0.43165	0.68206	0.40274	0.37132	0.51666	0.5673	0.19377	0.92422	0.89359	0.47002
chr22	28695192	T	G	Yes	ENST00000404276.6	missense_variant	12	c.1310A>C	p.Lys437Thr							0.25055	0.14326	0.34877	0.37512	0.55875	0.81001	0.28011	0.63911	0.45042	0.44283	0.51169	0.55158	0.4196	0.44863	0.37995	0.65018	0.81632	0.02421	0.54825	0.47063	0.50403	0.49744	0.42517	0.52334	0.50905	0.58759	0.42088	0.43448	0.39426	0.45664	0.19377	0.92422	0.89359	0.47002
chr22	28695193	T	A	Yes	ENST00000404276.6	stop_gained	12	c.1309A>T	p.Lys437Ter							.	.	.	.	0.55875	0.81001	.	.	.	0.98466	.	.	.	.	.	.	.	.	.	.	0.9786	0.97827	.	.	0.9943	0.73513	0.58587	0.21117	0.96946	0.95736	0.25496	0.92422	0.89359	0.47002
chr22	28695193	T	C	Yes	ENST00000404276.6	missense_variant	12	c.1309A>G	p.Lys437Glu							0.12226	0.04523	0.48154	0.49095	0.55875	0.81001	0.1266	0.65006	0.16598	0.63289	0.4521	0.47663	0.51296	0.45945	0.43303	0.71245	0.82431	0.02719	0.53417	0.30868	0.58914	0.58393	0.41648	0.44372	0.49049	0.73807	0.57835	0.64248	0.50834	0.57437	0.25496	0.92422	0.89359	0.47002
chr22	28695193	T	G	Yes	ENST00000404276.6	missense_variant	12	c.1309A>C	p.Lys437Gln							0.14595	0.14034	0.54515	0.57283	0.55875	0.81001	0.23335	0.65006	0.17417	0.39153	0.52392	0.55933	0.47924	0.46421	0.338	0.69957	0.84302	0.02212	0.48209	0.35946	0.52238	0.5161	0.3886	0.67676	0.62054	0.36418	0.544	0.58692	0.54206	0.60101	0.25496	0.92422	0.89359	0.47002
chr22	28695195	A	C	Yes	ENST00000404276.6	missense_variant	12	c.1307T>G	p.Leu436Arg	Uncertain significance	MONDO:MONDO:0016419,MedGen:C0346153,OMIM:114480,Orphanet:227535|MedGen:C3661900|MONDO:MONDO:0015356,MeSH:D009386,MedGen:C0027672,Orphanet:140162	Familial cancer of breast|not provided|Hereditary cancer-predisposing syndrome	criteria provided, multiple submitters, no conflicts	240736	rs878854914	0.91255	0.83351	0.90584	0.80445	0.50451	0.81001	0.82355	0.67187	0.83092	0.89353	0.7745	0.75908	0.95626	0.82137	0.93108	0.94906	0.80922	0.20024	0.57599	0.65946	0.88535	0.8839	0.92847	0.59716	0.8405	0.87396	0.84372	0.82419	0.69559	0.74879	0.4811	0.92422	0.89359	0.47002
chr22	28695195	A	G	Yes	ENST00000404276.6	missense_variant	12	c.1307T>C	p.Leu436Pro							0.91255	0.83351	0.90584	0.86255	0.50451	0.81001	0.74772	0.68474	0.86608	0.89912	0.75598	0.74612	0.96509	0.81879	0.92336	0.96158	0.82317	0.13471	0.61881	0.65682	0.88417	0.8827	0.90916	0.5204	0.86392	0.99042	0.83244	0.9557	0.68369	0.73973	0.4811	0.92422	0.89359	0.47002
chr22	28695195	A	T	Yes	ENST00000404276.6	missense_variant	12	c.1307T>A	p.Leu436Gln	Uncertain significance	MONDO:MONDO:0015356,MeSH:D009386,MedGen:C0027672,Orphanet:140162	Hereditary cancer-predisposing syndrome	criteria provided, single submitter	1769551		0.7849	0.83351	0.90584	0.80445	0.50451	0.81001	0.73523	0.68329	0.81107	0.86404	0.75453	0.74473	0.94552	0.8054	0.9028	0.93786	0.82053	0.18462	0.49442	0.66482	0.87841	0.87685	0.92591	0.63576	0.83447	0.7304	0.83437	0.81469	0.68145	0.73803	0.4811	0.92422	0.89359	0.47002
chr22	28695196	G	C	Yes	ENST00000404276.6	missense_variant	12	c.1306C>G	p.Leu436Val	Uncertain significance	MONDO:MONDO:0015356,MeSH:D009386,MedGen:C0027672,Orphanet:140162	Hereditary cancer-predisposing syndrome	criteria provided, single submitter	1769526		0.3982	0.42086	0.443	0.40572	0.50451	0.81001	0.54746	0.65378	0.42384	0.45615	0.52297	0.52303	0.43703	0.44774	0.23065	0.75116	0.72888	0.03864	0.39923	0.49867	0.47325	0.46623	0.33774	0.50694	0.35375	0.54672	0.30333	0.3225	0.37985	0.38068	0.0874	0.92422	0.89359	0.47002
chr22	28695196	G	T	Yes	ENST00000404276.6	missense_variant	12	c.1306C>A	p.Leu436Met	Uncertain significance	MONDO:MONDO:0016419,MedGen:C0346153,OMIM:114480,Orphanet:227535	Familial cancer of breast	criteria provided, single submitter	1430497	rs17882922	0.65419	0.64786	0.90584	0.78396	0.50451	0.81001	0.65957	0.67187	0.37566	0.60579	0.69373	0.70584	0.46166	0.57367	0.35948	0.26202	0.76855	0.18139	0.45615	0.45553	0.51904	0.51269	0.57837	0.49576	0.49019	0.75594	0.2988	0.26776	0.54184	0.50529	0.0874	0.92422	0.89359	0.47002
chr22	28695198	G	A	Yes	ENST00000404276.6	missense_variant	12	c.1304C>T	p.Ser435Leu	Uncertain significance	MONDO:MONDO:0015356,MeSH:D009386,MedGen:C0027672,Orphanet:140162|MONDO:MONDO:0016419,MedGen:C0346153,OMIM:114480,Orphanet:227535	Hereditary cancer-predisposing syndrome|Familial cancer of breast	criteria provided, multiple submitters, no conflicts	483376	rs1555913484	0.68238	0.53788	0.61523	0.51268	0.39743	0.81001	0.13106	0.66113	0.72594	0.67736	0.61511	0.56073	0.64291	0.6748	0.60924	0.55663	0.7579	0.0862	0.3984	0.62331	0.58747	0.58222	0.6067	0.70943	0.7822	0.96436	0.74553	0.68465	0.60038	0.68727	0.74766	0.92422	0.89359	0.47002
chr22	28695198	G	C	Yes	ENST00000404276.6	stop_gained	12	c.1304C>G	p.Ser435Ter							.	.	.	.	0.39743	0.81001	.	.	.	0.9875	.	.	.	.	.	.	.	.	.	.	0.98345	0.98317	0.93241	.	0.99153	0.73748	0.77145	0.23298	0.99206	0.99187	0.74766	0.92422	0.89359	0.47002
chr22	28695198	G	T	Yes	ENST00000404276.6	stop_gained	12	c.1304C>A	p.Ser435Ter	Pathogenic	MONDO:MONDO:0016419,MedGen:C0346153,OMIM:114480,Orphanet:227535	Familial cancer of breast	criteria provided, single submitter	2584139		.	.	.	.	0.39743	0.81001	.	.	.	0.9875	.	.	.	.	.	.	.	.	.	.	0.98345	0.98317	0.93241	.	0.99356	0.72921	0.76963	0.2397	0.9425	0.93222	0.74766	0.92422	0.89359	0.47002
chr22	28695199	A	C	Yes	ENST00000404276.6	missense_variant	12	c.1303T>G	p.Ser435Ala							0.50132	0.19304	0.30477	0.33146	0.39743	0.81001	0.09956	0.64086	0.40468	0.52208	0.17192	0.42101	0.39163	0.49739	0.11576	0.42262	0.76183	0.01959	0.35989	0.43946	0.44296	0.43548	0.26947	0.31518	0.34745	0.36513	0.47012	0.43407	0.2813	0.33027	0.09995	0.92422	0.89359	0.47002
chr22	28695199	A	G	Yes	ENST00000404276.6	missense_variant	12	c.1303T>C	p.Ser435Pro							0.37118	0.24767	0.16609	0.12992	0.39743	0.81001	0.11182	0.66294	0.45222	0.35408	0.3835	0.50045	0.42994	0.35967	0.52916	0.60386	0.7686	0.021	0.39162	0.46549	0.49737	0.49069	0.29201	0.29821	0.30412	0.45408	0.34553	0.32466	0.2906	0.33621	0.09995	0.92422	0.89359	0.47002
chr22	28695199	A	T	Yes	ENST00000404276.6	missense_variant	12	c.1303T>A	p.Ser435Thr							0.18122	0.17857	0.41742	0.39516	0.39743	0.81001	0.0498	0.65563	0.26422	0.56231	0.18513	0.42883	0.36394	0.50382	0.13305	0.39807	0.77393	0.02506	0.38558	0.35375	0.4388	0.43125	0.32997	0.45571	0.26232	0.17507	0.44799	0.44554	0.28399	0.32577	0.09995	0.92422	0.89359	0.47002
chr22	28695201	A	C	Yes	ENST00000404276.6	missense_variant	12	c.1301T>G	p.Val434Gly							0.31987	0.29153	0.56973	0.6158	0.39899	0.81001	0.29067	0.64818	0.66206	0.46086	0.61706	0.64453	0.48759	0.59308	0.56024	0.63855	0.68758	0.0347	0.19184	0.61239	0.64528	0.64086	0.65004	0.33404	0.69914	0.60131	0.34737	0.55345	0.48924	0.5094	0.4811	0.92422	0.89359	0.47002
chr22	28695201	A	G	Yes	ENST00000404276.6	missense_variant	12	c.1301T>C	p.Val434Ala							0.16958	0.17372	0.44643	0.53665	0.39899	0.81001	0.12415	0.64086	0.3854	0.47487	0.52819	0.5295	0.34054	0.4483	0.36984	0.52265	0.71412	0.02696	0.27486	0.42158	0.51076	0.5043	0.40586	0.44648	0.51007	0.3145	0.34301	0.5041	0.34287	0.39343	0.4811	0.92422	0.89359	0.47002
chr22	28695201	A	T	Yes	ENST00000404276.6	missense_variant	12	c.1301T>A	p.Val434Glu							0.34444	0.32249	0.46454	0.45556	0.39899	0.81001	0.04359	0.63568	0.51811	0.61596	0.50559	0.42631	0.35041	0.52772	0.45073	0.63263	0.62918	0.02614	0.25537	0.61861	0.59051	0.58531	0.39154	0.46553	0.64538	0.2926	0.33071	0.5461	0.33249	0.39019	0.4811	0.92422	0.89359	0.47002
chr22	28695202	C	A	Yes	ENST00000404276.6	missense_variant	12	c.1300G>T	p.Val434Leu							0.12345	0.05995	0.09854	0.1009	0.39899	0.81001	0.15706	0.62459	0.09135	0.16864	0.33151	0.36625	0.17621	0.15698	0.17934	0.30711	0.62685	0.01909	0.25114	0.30789	0.39498	0.38678	0.25504	0.46793	0.26636	0.14859	0.25902	0.43584	0.25219	0.32278	0.16896	0.92422	0.89359	0.47002
chr22	28695202	C	G	Yes	ENST00000404276.6	missense_variant	12	c.1300G>C	p.Val434Leu							0.12345	0.05995	0.09854	0.1009	0.39899	0.81001	0.15706	0.62459	0.09135	0.16864	0.33151	0.36625	0.14167	0.17329	0.17934	0.30711	0.62685	0.01909	0.25114	0.30789	0.39498	0.38678	0.18063	0.46793	0.24705	0.16265	0.22172	0.29702	0.25219	0.32278	0.16896	0.92422	0.89359	0.47002
chr22	28695202	C	T	Yes	ENST00000404276.6	missense_variant	12	c.1300G>A	p.Val434Met	Uncertain significance	MONDO:MONDO:0015356,MeSH:D009386,MedGen:C0027672,Orphanet:140162|MONDO:MONDO:0016419,MedGen:C0346153,OMIM:114480,Orphanet:227535	Hereditary cancer-predisposing syndrome|Familial cancer of breast	criteria provided, multiple submitters, no conflicts	233306	rs876660323	0.16358	0.14633	0.33644	0.35394	0.39899	0.81001	0.21512	0.6463	0.037	0.31253	0.41731	0.45583	0.21918	0.42439	0.1533	0.32654	0.68078	0.01953	0.27518	0.29684	0.4469	0.43949	0.29162	0.57225	0.26063	0.341	0.23555	0.29552	0.33382	0.38666	0.16896	0.92422	0.89359	0.47002
chr22	28695203	T	A	Yes	ENST00000404276.6	missense_variant	12	c.1299A>T	p.Gln433His							0.32296	0.3919	0.21116	0.22131	0.39594	0.81001	0.44259	0.67367	0.28703	0.42639	0.48722	0.5484	0.19115	0.46094	0.32463	0.67271	0.60133	0.01888	0.21042	0.38919	0.43318	0.42557	0.2453	0.31283	0.17625	0.47877	0.18891	0.2959	0.22333	0.24697	0.09719	0.92422	0.89359	0.47002
chr22	28695203	T	G	Yes	ENST00000404276.6	missense_variant	12	c.1299A>C	p.Gln433His							0.32296	0.3919	0.21116	0.22131	0.39594	0.81001	0.44259	0.67367	0.28703	0.42639	0.48722	0.5484	0.19091	0.45709	0.32008	0.67271	0.60133	0.01888	0.21042	0.38919	0.43318	0.42557	0.2453	0.31283	0.17006	0.47271	0.18198	0.29234	0.22333	0.24697	0.09719	0.92422	0.89359	0.47002
chr22	28695204	T	A	Yes	ENST00000404276.6	missense_variant	12	c.1298A>T	p.Gln433Leu							0.30235	0.23501	0.41722	0.37304	0.39594	0.81001	0.28596	0.67011	0.64478	0.56489	0.51356	0.50225	0.47066	0.52133	0.51417	0.74884	0.68497	0.0215	0.17285	0.61156	0.53826	0.53221	0.42417	0.45619	0.44434	0.46112	0.55022	0.61927	0.40076	0.47556	0.25496	0.92422	0.89359	0.47002
chr22	28695204	T	C	Yes	ENST00000404276.6	missense_variant	12	c.1298A>G	p.Gln433Arg	Uncertain significance	MONDO:MONDO:0015356,MeSH:D009386,MedGen:C0027672,Orphanet:140162	Hereditary cancer-predisposing syndrome	criteria provided, single submitter	1769261		0.1943	0.12993	0.34533	0.3321	0.39594	0.81001	0.29575	0.66834	0.32185	0.31478	0.48978	0.50225	0.34126	0.33833	0.222	0.69167	0.66759	0.01973	0.21637	0.39681	0.45725	0.44999	0.33413	0.30359	0.35325	0.44178	0.51984	0.58508	0.36221	0.43985	0.25496	0.92422	0.89359	0.47002
chr22	28695204	T	G	Yes	ENST00000404276.6	missense_variant	12	c.1298A>C	p.Gln433Pro							0.21801	0.20357	0.21116	0.19966	0.39594	0.81001	0.2987	0.67367	0.41239	0.62442	0.44429	0.49514	0.42079	0.3696	0.46781	0.803	0.704	0.02072	0.19894	0.39618	0.57641	0.57099	0.31454	0.28992	0.40103	0.285	0.52702	0.70415	0.33997	0.42473	0.25496	0.92422	0.89359	0.47002
chr22	28695205	G	A	Yes	ENST00000404276.6	stop_gained	12	c.1297C>T	p.Gln433Ter	Pathogenic	MONDO:MONDO:0015356,MeSH:D009386,MedGen:C0027672,Orphanet:140162|MONDO:MONDO:0016419,MedGen:C0346153,OMIM:114480,Orphanet:227535	Hereditary cancer-predisposing syndrome|Familial cancer of breast	criteria provided, multiple submitters, no conflicts	460796	rs1555913494	.	.	.	.	0.39594	0.81001	.	.	.	0.91276	.	.	.	.	.	.	.	.	.	.	0.972	0.97155	.	.	0.98468	0.77568	0.44012	0.34457	0.802	0.73292	0.14836	0.92422	0.89359	0.47002
chr22	28695205	G	C	Yes	ENST00000404276.6	missense_variant	12	c.1297C>G	p.Gln433Glu							0.06361	0.01155	0.13644	0.11217	0.39594	0.81001	0.09627	0.65378	0.08809	0.35514	0.27012	0.35551	0.20427	0.26057	0.32008	0.74535	0.57683	0.0197	0.19197	0.30876	0.439	0.43146	0.2689	0.41238	0.31183	0.05443	0.44207	0.49711	0.23104	0.3096	0.14836	0.92422	0.89359	0.47002
chr22	28695205	G	T	Yes	ENST00000404276.6	missense_variant	12	c.1297C>A	p.Gln433Lys							0.13392	0.04029	0.17573	0.18783	0.39594	0.81001	0.19305	0.65747	0.26639	0.4361	0.23812	0.37111	0.21223	0.2639	0.38394	0.75232	0.58722	0.02094	0.22404	0.36742	0.47361	0.46657	0.26653	0.40417	0.3597	0.06172	0.38714	0.33924	0.24275	0.3189	0.14836	0.92422	0.89359	0.47002
chr22	28695207	G	A	Yes	ENST00000404276.6	missense_variant	12	c.1295C>T	p.Thr432Ile							0.42199	0.3571	0.7322	0.631	0.62929	0.81001	0.30952	0.52642	0.65858	0.4361	0.39861	0.48959	0.61591	0.36654	0.42212	0.67271	0.61985	0.02262	0.47646	0.61406	0.55766	0.55192	0.6451	0.63286	0.36937	0.88283	0.51909	0.5882	0.58862	0.65183	0.22609	0.92422	0.89359	0.47002
chr22	28695207	G	C	Yes	ENST00000404276.6	missense_variant	12	c.1295C>G	p.Thr432Ser							0.18889	0.08505	0.23521	0.1646	0.62929	0.81001	0.08652	0.45636	0.24676	0.36359	0.11781	0.24797	0.29464	0.22432	0.07369	0.4177	0.53093	0.01866	0.35655	0.3715	0.27964	0.26988	0.34141	0.27494	0.25148	0.34708	0.47265	0.47166	0.33733	0.4296	0.22609	0.92422	0.89359	0.47002
chr22	28695207	G	T	Yes	ENST00000404276.6	missense_variant	12	c.1295C>A	p.Thr432Asn							0.2556	0.16914	0.46778	0.47795	0.62929	0.81001	0.13537	0.46777	0.30762	0.43706	0.0866	0.35924	0.36388	0.38957	0.14996	0.48828	0.54542	0.02023	0.42748	0.38553	0.3757	0.36718	0.38443	0.45944	0.31399	0.37897	0.52227	0.59412	0.40493	0.4873	0.22609	0.92422	0.89359	0.47002
chr22	28695208	T	A	Yes	ENST00000404276.6	missense_variant	12	c.1294A>T	p.Thr432Ser							0.18889	0.08505	0.23521	0.1646	0.62929	0.81001	0.08652	0.45636	0.24676	0.36359	0.12134	0.25346	0.31108	0.22779	0.09122	0.4177	0.52699	0.01866	0.35655	0.3715	0.28276	0.27305	0.35249	0.27494	0.36418	0.33346	0.54309	0.6145	0.31704	0.40462	0.26133	0.92422	0.89359	0.47002
chr22	28695208	T	C	Yes	ENST00000404276.6	missense_variant	12	c.1294A>G	p.Thr432Ala							0.2409	0.09144	0.31731	0.31843	0.62929	0.81001	0.34346	0.51474	0.40082	0.55886	0.16118	0.34928	0.32655	0.33663	0.22779	0.54537	0.57077	0.01953	0.35046	0.46857	0.45508	0.44778	0.34546	0.3469	0.43136	0.46253	0.46492	0.44259	0.35646	0.43489	0.26133	0.92422	0.89359	0.47002
chr22	28695208	T	G	Yes	ENST00000404276.6	missense_variant	12	c.1294A>C	p.Thr432Pro	Uncertain significance	MONDO:MONDO:0015356,MeSH:D009386,MedGen:C0027672,Orphanet:140162|MONDO:MONDO:0016419,MedGen:C0346153,OMIM:114480,Orphanet:227535	Hereditary cancer-predisposing syndrome|Familial cancer of breast	criteria provided, multiple submitters, no conflicts	1057691		0.37326	0.29442	0.64738	0.57058	0.62929	0.81001	0.32305	0.51228	0.52451	0.62526	0.42378	0.43887	0.57618	0.40624	0.4034	0.63263	0.59414	0.05556	0.34567	0.54677	0.62182	0.61709	0.5568	0.43681	0.61153	0.57973	0.56773	0.75315	0.52442	0.58746	0.26133	0.92422	0.89359	0.47002
chr22	28695209	C	A	Yes	ENST00000404276.6	missense_variant	12	c.1293G>T	p.Arg431Ser	Uncertain significance	MedGen:CN517202	not provided	criteria provided, single submitter	128055	rs587780175	0.09543	0.14075	0.21357	0.1814	0.4659	0.81001	0.21244	0.65006	0.21215	0.40465	0.3829	0.29897	0.16485	0.2858	0.24469	0.54376	0.65903	0.02063	0.11613	0.30064	0.41674	0.40887	0.30867	0.27772	0.49988	0.40842	0.33625	0.47924	0.25789	0.35923	0.21209	0.92422	0.89359	0.47002
chr22	28695209	C	G	Yes	ENST00000404276.6	missense_variant	12	c.1293G>C	p.Arg431Ser							0.09543	0.14075	0.21357	0.1814	0.4659	0.81001	0.21244	0.65006	0.21215	0.40465	0.3829	0.29897	0.18418	0.26828	0.24469	0.54376	0.65903	0.02063	0.11613	0.30064	0.41677	0.4089	0.26327	0.27772	0.45235	0.41791	0.38335	0.60536	0.25789	0.35923	0.21209	0.92422	0.89359	0.47002
chr22	28695210	C	A	Yes	ENST00000404276.6	missense_variant	12	c.1292G>T	p.Arg431Met	Uncertain significance	MONDO:MONDO:0015356,MeSH:D009386,MedGen:C0027672,Orphanet:140162|MONDO:MONDO:0016419,MedGen:C0346153,OMIM:114480,Orphanet:227535|MedGen:C3661900	Hereditary cancer-predisposing syndrome|Familial cancer of breast|not provided	criteria provided, multiple submitters, no conflicts	483381	rs1555913504	0.32296	0.25748	0.32936	0.34839	0.4659	0.81001	0.49984	0.66294	0.2446	0.40963	0.5162	0.53466	0.24607	0.66333	0.20419	0.56621	0.7051	0.02068	0.11873	0.37914	0.4578	0.45055	0.36628	0.30785	0.43688	0.18036	0.33771	0.28112	0.29542	0.34903	0.1485	0.92422	0.89359	0.47002
chr22	28695210	C	G	Yes	ENST00000404276.6	missense_variant	12	c.1292G>C	p.Arg431Thr							0.1018	0.14725	0.21357	0.25551	0.4659	0.81001	0.1266	0.65192	0.2359	0.39861	0.14677	0.37768	0.15865	0.52733	0.22779	0.61763	0.58134	0.02691	0.14806	0.31428	0.3874	0.37905	0.27324	0.43272	0.34491	0.17011	0.37273	0.43485	0.19788	0.27492	0.1485	0.92422	0.89359	0.47002
chr22	28695210	C	T	Yes	ENST00000404276.6	missense_variant	12	c.1292G>A	p.Arg431Lys							0.11478	0.19246	0.02946	0.04355	0.4659	0.81001	0.18721	0.64445	0.10833	0.17553	0.21853	0.36574	0.05938	0.34889	0.21317	0.48336	0.57243	0.01924	0.11931	0.29968	0.2482	0.23819	0.2574	0.15238	0.38048	0.18314	0.23681	0.15811	0.1816	0.2587	0.1485	0.92422	0.89359	0.47002
chr22	28695211	T	A	Yes	ENST00000404276.6	missense_variant	12	c.1291A>T	p.Arg431Trp							0.49613	0.34837	0.53479	0.51382	0.4659	0.81001	0.75298	0.66652	0.53898	0.43126	0.74727	0.71486	0.58664	0.6952	0.54358	0.71245	0.75009	0.09628	0.14847	0.68195	0.50762	0.5011	0.68155	0.67676	0.6238	0.57356	0.42732	0.58777	0.5997	0.64876	0.24898	0.92422	0.89359	0.47002
chr22	28695211	T	C	Yes	ENST00000404276.6	missense_variant	12	c.1291A>G	p.Arg431Gly	Uncertain significance	MedGen:C3661900|MONDO:MONDO:0016419,MedGen:C0346153,OMIM:114480,Orphanet:227535|MONDO:MONDO:0015356,MeSH:D009386,MedGen:C0027672,Orphanet:140162	not provided|Familial cancer of breast|Hereditary cancer-predisposing syndrome	criteria provided, multiple submitters, no conflicts	418842	rs1064793470	0.12714	0.18071	0.21357	0.23607	0.4659	0.81001	0.16226	0.65747	0.47008	0.40364	0.35882	0.43787	0.34427	0.51156	0.21907	0.65304	0.70133	0.02547	0.11216	0.37716	0.43849	0.43094	0.43573	0.47426	0.4925	0.55839	0.51426	0.68134	0.3366	0.42587	0.24898	0.92422	0.89359	0.47002
chr22	28695212	A	C	Yes	ENST00000404276.6	missense_variant	12	c.1290T>G	p.His430Gln							0.12109	0.2121	0.21686	0.143	0.44119	0.81001	0.05129	0.64086	0.11547	0.33687	0.10017	0.31824	0.14995	0.12504	0.26358	0.54376	0.57336	0.01924	0.35316	0.32266	0.35562	0.34681	0.29765	0.29365	0.63098	0.18277	0.36132	0.3542	0.24934	0.32452	0.13469	0.92422	0.89359	0.47002
chr22	28695212	A	T	Yes	ENST00000404276.6	missense_variant	12	c.1290T>A	p.His430Gln							0.12109	0.2121	0.21686	0.143	0.44119	0.81001	0.05129	0.64086	0.11547	0.33687	0.10017	0.31824	0.1597	0.12504	0.26358	0.54376	0.57336	0.01924	0.35316	0.32266	0.35559	0.34678	0.29765	0.29365	0.27209	0.17712	0.33996	0.3557	0.24934	0.32452	0.13469	0.92422	0.89359	0.47002
chr22	28695213	T	A	Yes	ENST00000404276.6	missense_variant	12	c.1289A>T	p.His430Leu							0.51853	0.66756	0.41722	0.37304	0.44119	0.81001	0.09627	0.65006	0.73788	0.53093	0.53146	0.41865	0.52988	0.5894	0.41658	0.71118	0.6759	0.02143	0.34308	0.62888	0.53021	0.52404	0.49346	0.45008	0.35633	0.3337	0.56885	0.64759	0.41248	0.49664	0.26133	0.92422	0.97443	0.96076
chr22	28695213	T	C	Yes	ENST00000404276.6	missense_variant	12	c.1289A>G	p.His430Arg	Uncertain significance	MONDO:MONDO:0016419,MedGen:C0346153,OMIM:114480,Orphanet:227535	Familial cancer of breast	criteria provided, multiple submitters, no conflicts	2680752		0.43393	0.57587	0.38321	0.3223	0.44119	0.81001	0.04774	0.64445	0.41239	0.39558	0.50886	0.38734	0.33585	0.44673	0.24743	0.55823	0.61475	0.02063	0.37953	0.48619	0.45091	0.44355	0.46223	0.27843	0.3026	0.48826	0.47114	0.50039	0.39982	0.4865	0.26133	0.92422	0.97443	0.96076
chr22	28695213	T	G	Yes	ENST00000404276.6	missense_variant	12	c.1289A>C	p.His430Pro							0.42487	0.48336	0.51527	0.5009	0.44119	0.81001	0.09006	0.65006	0.55339	0.59901	0.57946	0.51357	0.54664	0.59822	0.38789	0.68229	0.68086	0.03237	0.33263	0.60959	0.56245	0.55679	0.53708	0.44558	0.57157	0.37735	0.57651	0.76039	0.51672	0.58444	0.26133	0.92422	0.97443	0.96076
chr22	28695214	G	A	Yes	ENST00000404276.6	missense_variant	12	c.1288C>T	p.His430Tyr	Uncertain significance	MONDO:MONDO:0015356,MeSH:D009386,MedGen:C0027672,Orphanet:140162|MONDO:MONDO:0016419,MedGen:C0346153,OMIM:114480,Orphanet:227535|MedGen:CN169374	Hereditary cancer-predisposing syndrome|Familial cancer of breast|not specified	criteria provided, multiple submitters, no conflicts	649969	rs1601719955	0.29158	0.48855	0.55135	0.47228	0.44119	0.81001	0.15161	0.65747	0.52128	0.46368	0.55595	0.51003	0.46265	0.50677	0.21907	0.71118	0.65001	0.02017	0.38458	0.49305	0.41725	0.40938	0.57836	0.37241	0.42694	0.4102	0.45906	0.52552	0.41345	0.46084	0.1918	0.92422	0.97443	0.96076
chr22	28695214	G	C	Yes	ENST00000404276.6	missense_variant	12	c.1288C>G	p.His430Asp							0.21467	0.16231	0.31762	0.34953	0.44119	0.81001	0.02294	0.63738	0.28084	0.52829	0.25464	0.3369	0.23555	0.43581	0.222	0.48664	0.57515	0.02158	0.38574	0.41311	0.48005	0.47312	0.4663	0.46223	0.31903	0.353	0.44295	0.46395	0.26083	0.34109	0.1918	0.92422	0.97443	0.96076
chr22	28695214	G	T	Yes	ENST00000404276.6	missense_variant	12	c.1288C>A	p.His430Asn							0.26852	0.24477	0.40232	0.41207	0.44119	0.81001	0.08321	0.6463	0.24676	0.51494	0.47889	0.39295	0.29954	0.45967	0.23632	0.57098	0.61214	0.02335	0.37646	0.38848	0.36067	0.35191	0.36412	0.45619	0.3739	0.19621	0.44897	0.51204	0.31333	0.38477	0.1918	0.92422	0.97443	0.96076
chr22	28695215	C	A	Yes	ENST00000404276.6	missense_variant	12	c.1287G>T	p.Glu429Asp							0.10311	0.11299	0.26577	0.19346	0.62929	0.81001	0.04796	0.65931	0.16598	0.44379	0.27758	0.33099	0.27692	0.51841	0.64926	0.43408	0.58494	0.01871	0.52109	0.32135	0.54865	0.54277	0.315	0.55431	0.27933	0.42732	0.40623	0.45977	0.17468	0.24933	0.12205	0.92422	0.97443	0.96076
chr22	28695215	C	G	Yes	ENST00000404276.6	missense_variant	12	c.1287G>C	p.Glu429Asp							0.10311	0.11299	0.26577	0.19346	0.62929	0.81001	0.04796	0.65931	0.16598	0.44379	0.27758	0.33099	0.29064	0.49938	0.64926	0.43408	0.58494	0.01871	0.52109	0.32135	0.54868	0.54279	0.31928	0.55431	0.27867	0.43638	0.44357	0.5202	0.17468	0.24933	0.12205	0.92422	0.97443	0.96076
chr22	28695216	T	A	Yes	ENST00000404276.6	missense_variant	12	c.1286A>T	p.Glu429Val							0.40068	0.45744	0.55278	0.5486	0.62929	0.81001	0.3428	0.67187	0.68532	0.77132	0.68494	0.69229	0.75772	0.6833	0.69016	0.73945	0.72876	0.05653	0.4956	0.61694	0.80233	0.79978	0.64933	0.61998	0.56615	0.4958	0.63158	0.72436	0.53965	0.60384	0.25496	0.92422	0.97443	0.96076
chr22	28695216	T	C	Yes	ENST00000404276.6	missense_variant	12	c.1286A>G	p.Glu429Gly	Uncertain significance	MONDO:MONDO:0015356,MeSH:D009386,MedGen:C0027672,Orphanet:140162|MONDO:MONDO:0016419,MedGen:C0346153,OMIM:114480,Orphanet:227535	Hereditary cancer-predisposing syndrome|Familial cancer of breast	criteria provided, multiple submitters, no conflicts	142195	rs587782299	0.41096	0.32144	0.59353	0.54779	0.62929	0.81001	0.02676	0.63738	0.67824	0.70966	0.60908	0.5188	0.61596	0.62961	0.63269	0.64293	0.72834	0.04719	0.46745	0.61824	0.75466	0.75147	0.56395	0.58144	0.73806	0.90677	0.62016	0.73374	0.4605	0.54267	0.25496	0.92422	0.97443	0.96076
chr22	28695216	T	G	Yes	ENST00000404276.6	missense_variant	12	c.1286A>C	p.Glu429Ala							0.27783	0.29442	0.36739	0.33005	0.62929	0.81001	0.10111	0.65931	0.61435	0.69213	0.42632	0.43194	0.6169	0.54117	0.5065	0.68364	0.7068	0.02225	0.52729	0.52613	0.6826	0.67859	0.43602	0.67605	0.69901	0.47186	0.60097	0.69293	0.39997	0.48565	0.25496	0.92422	0.97443	0.96076
chr22	28695217	C	A	Yes	ENST00000404276.6	stop_gained	12	c.1285G>T	p.Glu429Ter							.	.	.	.	0.62929	0.81001	.	.	.	0.88137	.	.	.	.	.	.	.	.	.	.	0.98345	0.98317	.	.	0.99957	0.81984	0.6866	0.68352	0.97551	0.97224	0.35014	0.92422	0.97443	0.96076
chr22	28695217	C	G	Yes	ENST00000404276.6	missense_variant	12	c.1285G>C	p.Glu429Gln							0.4691	0.41913	0.7322	0.63631	0.62929	0.81001	0.32453	0.66113	0.35194	0.62526	0.65827	0.67464	0.54724	0.55387	0.49555	0.43573	0.74485	0.05365	0.50262	0.43018	0.65236	0.64803	0.42067	0.6397	0.95523	0.82549	0.69802	0.7157	0.70845	0.76577	0.35014	0.92422	0.97443	0.96076
chr22	28695217	C	T	Yes	ENST00000404276.6	missense_variant	12	c.1285G>A	p.Glu429Lys	Uncertain significance	MedGen:C3661900|MONDO:MONDO:0016419,MedGen:C0346153,OMIM:114480,Orphanet:227535|MONDO:MONDO:0015356,MeSH:D009386,MedGen:C0027672,Orphanet:140162	not provided|Familial cancer of breast|Hereditary cancer-predisposing syndrome	criteria provided, multiple submitters, no conflicts	421299	rs1064795041	0.35918	0.32675	0.59353	0.54779	0.62929	0.81001	0.27262	0.65747	0.3854	0.73285	0.61211	0.66536	0.60279	0.58329	0.54217	0.52753	0.72546	0.021	0.63185	0.43008	0.71009	0.70636	0.45003	0.64815	0.91382	0.88906	0.59854	0.68269	0.58074	0.65069	0.35014	0.92422	0.97443	0.96076
chr22	28695219	G	A	Yes	ENST00000404276.6	missense_variant	12	c.1283C>T	p.Ser428Phe	Pathogenic/Likely pathogenic/Pathogenic, low penetrance/Established risk allele	Human Phenotype Ontology:HP:0010623,Human Phenotype Ontology:HP:0100013,MONDO:MONDO:0021100,MeSH:D001943,MedGen:C1458155|.|.|MONDO:MONDO:0015356,MeSH:D009386,MedGen:C0027672,Orphanet:140162|Human Phenotype Ontology:HP:0012125,MONDO:MONDO:0008315,MedGen:C0376358,OMIM:176807,Orphanet:1331|MONDO:MONDO:0002629,MedGen:C0585442,OMIM:259500,Orphanet:668|MedGen:C1836482,OMIM:609265,Orphanet:524|MONDO:MON…	Breast neoplasm|CHEK2-related condition|CHEK2-related cancer risk|Hereditary cancer-predisposing syndrome|Malignant tumor of prostate|Bone osteosarcoma|Li-Fraumeni syndrome 2|Familial cancer of breast|not provided|Hereditary breast ovarian cancer syndrome|Breast and colorectal cancer, susceptibility to|TUMOR PREDISPOSITION SYNDROME 4, BREAST|CHEK2-Related Cancer Susceptibility|Breast and/or ovari…	criteria provided, multiple submitters, no conflicts	5603	rs137853011	0.72154	0.54934	0.90584	0.76457	0.3373	0.81001	0.36767	0.67367	0.75537	0.79696	0.71409	0.69817	0.00279	0.69788	0.64522	.	0.77033	0.18567	0.31558	0.63326	0.40787	0.58598	0.16063	0.75038	0.7345	0.91714	0.47987	0.57663	0.70051	0.75498	0.21561	0.92422	0.97443	0.96076
chr22	28695219	G	C	Yes	ENST00000404276.6	missense_variant	12	c.1283C>G	p.Ser428Cys							0.72154	0.58613	0.90584	0.72923	0.3373	0.81001	0.45711	0.67712	0.6995	0.58543	0.78972	0.7767	0.77683	0.68755	0.70844	0.79482	0.83622	0.17763	0.28712	0.63951	0.57915	0.57376	0.71762	0.69822	0.74812	0.52828	0.49472	0.60735	0.77004	0.80777	0.21561	0.92422	0.97443	0.96076
chr22	28695219	G	T	Yes	ENST00000404276.6	missense_variant	12	c.1283C>A	p.Ser428Tyr							0.68238	0.51421	0.90584	0.72226	0.3373	0.81001	0.21244	0.66652	0.70314	0.44857	0.73389	0.71352	0.66871	0.60462	0.63482	0.74768	0.77639	0.18903	0.34744	0.62879	0.58154	0.57621	0.69046	0.52772	0.83928	0.66365	0.36134	0.37904	0.73322	0.78264	0.21561	0.92422	0.97443	0.96076
chr22	28695220	A	C	Yes	ENST00000404276.6	missense_variant	12	c.1282T>G	p.Ser428Ala							0.44358	0.33554	0.544	0.50118	0.3373	0.81001	0.16292	0.66113	0.47852	0.38027	0.54783	0.51753	0.47307	0.5145	0.35948	0.76141	0.715	0.02828	0.27014	0.51146	0.40422	0.39614	0.32552	0.46553	0.60201	0.61935	0.36572	0.32241	0.43294	0.49411	0.1343	0.92422	0.97443	0.96076
chr22	28695220	A	G	Yes	ENST00000404276.6	missense_variant	12	c.1282T>C	p.Ser428Pro	Uncertain significance	MONDO:MONDO:0015356,MeSH:D009386,MedGen:C0027672,Orphanet:140162|MONDO:MONDO:0016419,MedGen:C0346153,OMIM:114480,Orphanet:227535	Hereditary cancer-predisposing syndrome|Familial cancer of breast	criteria provided, multiple submitters, no conflicts	653464	rs1182200321	0.5748	0.47828	0.77913	0.68407	0.3373	0.81001	0.23535	0.65931	0.63669	0.5786	0.62188	0.57599	0.69249	0.65542	0.66676	0.75576	0.75593	0.18261	0.30039	0.6041	0.65628	0.65201	0.6777	0.64815	0.8471	0.94002	0.35868	0.43334	0.61352	0.65069	0.1343	0.92422	0.97443	0.96076
chr22	28695220	A	T	Yes	ENST00000404276.6	missense_variant	12	c.1282T>A	p.Ser428Thr							0.3631	0.28575	0.41684	0.3797	0.3373	0.81001	0.2987	0.66474	0.34795	0.47487	0.52513	0.49111	0.43982	0.48513	0.32689	0.68901	0.71868	0.02979	0.28121	0.4677	0.47563	0.46863	0.30843	0.55431	0.44934	0.3611	0.33261	0.31222	0.4412	0.5001	0.1343	0.92422	0.97443	0.96076
chr22	28695221	G	C	Yes	ENST00000404276.6	missense_variant	12	c.1281C>G	p.Phe427Leu							0.91255	0.92824	0.90584	0.97372	0.8433	0.81001	0.78455	0.58176	0.8645	0.90363	0.72115	0.69289	0.9873	0.76558	0.82742	0.99409	0.61978	0.19188	0.67221	0.73388	0.844	0.84196	0.95923	0.9087	0.73108	0.95733	0.51108	0.51768	0.74222	0.71395	0.12251	0.92422	0.97443	0.96076
chr22	28695221	G	T	Yes	ENST00000404276.6	missense_variant	12	c.1281C>A	p.Phe427Leu							0.91255	0.92824	0.90584	0.97372	0.8433	0.81001	0.78455	0.58176	0.8645	0.90363	0.72115	0.69289	0.98762	0.77818	0.82742	0.99409	0.61978	0.19188	0.67221	0.73388	0.844	0.84196	0.95923	0.9087	0.70175	0.95244	0.49024	0.51768	0.74222	0.71395	0.12251	0.92422	0.97443	0.96076
chr22	28695222	A	C	Yes	ENST00000404276.6	missense_variant	12	c.1280T>G	p.Phe427Cys	Uncertain significance	MONDO:MONDO:0016419,MedGen:C0346153,OMIM:114480,Orphanet:227535	Familial cancer of breast	criteria provided, single submitter	2018009		0.91255	0.92824	0.90584	0.97372	0.8433	0.81001	0.96153	0.59851	0.94872	0.92317	0.8802	0.82463	0.99636	0.83636	0.93854	0.99207	0.8456	0.20186	0.66011	0.80617	0.88597	0.88454	0.99471	0.91996	0.92386	0.68979	0.84429	0.90045	0.95303	0.96062	0.4811	0.92422	0.97443	0.96076
chr22	28695222	A	G	Yes	ENST00000404276.6	missense_variant	12	c.1280T>C	p.Phe427Ser	Uncertain significance	MONDO:MONDO:0016419,MedGen:C0346153,OMIM:114480,Orphanet:227535	Familial cancer of breast	criteria provided, single submitter	657098	rs1601720056	0.91255	0.92824	0.90584	0.97372	0.8433	0.81001	0.92709	0.59449	0.94872	0.90818	0.87367	0.81956	0.9883	0.84066	0.92087	0.96983	0.82623	0.21289	0.63149	0.76091	0.88349	0.88202	0.98678	0.81989	0.93025	0.9735	0.83297	0.88836	0.94769	0.95651	0.4811	0.92422	0.97443	0.96076
chr22	28695222	A	T	Yes	ENST00000404276.6	missense_variant	12	c.1280T>A	p.Phe427Tyr	Uncertain significance	MONDO:MONDO:0016419,MedGen:C0346153,OMIM:114480,Orphanet:227535	Familial cancer of breast	criteria provided, single submitter	1474178		0.91255	0.92824	0.90584	0.97372	0.8433	0.81001	0.64531	0.57575	0.59059	0.81063	0.72879	0.698	0.98044	0.74588	0.81774	0.98707	0.68659	0.1908	0.65172	0.71311	0.74052	0.73714	0.91815	0.78763	0.86261	0.75959	0.83492	0.87808	0.86133	0.8931	0.4811	0.92422	0.97443	0.96076
chr22	28695223	A	C	Yes	ENST00000404276.6	missense_variant	12	c.1279T>G	p.Phe427Val	Uncertain significance	MONDO:MONDO:0016419,MedGen:C0346153,OMIM:114480,Orphanet:227535	Familial cancer of breast	criteria provided, single submitter	2856121		0.91255	0.92824	0.90584	0.97372	0.8433	0.81001	0.90654	0.58897	0.91653	0.90704	0.85981	0.80941	0.99601	0.80306	0.9246	0.99466	0.79274	0.19726	0.60249	0.75788	0.87983	0.87829	0.95727	0.90356	0.89568	0.59584	0.84429	0.85388	0.93935	0.95016	0.4811	0.92422	0.97443	0.96076
chr22	28695223	A	G	Yes	ENST00000404276.6	missense_variant	12	c.1279T>C	p.Phe427Leu							0.91255	0.92824	0.90584	0.97372	0.8433	0.81001	0.78455	0.58176	0.8645	0.90363	0.77867	0.73572	0.99432	0.82559	0.90235	0.99409	0.71601	0.19188	0.67221	0.73388	0.86493	0.86315	0.9609	0.9087	0.88578	0.9516	0.83297	0.87808	0.90129	0.922	0.4811	0.92422	0.97443	0.96076
chr22	28695223	A	T	Yes	ENST00000404276.6	missense_variant	12	c.1279T>A	p.Phe427Ile	Uncertain significance	MONDO:MONDO:0016419,MedGen:C0346153,OMIM:114480,Orphanet:227535	Familial cancer of breast	criteria provided, single submitter	1461826		0.91255	0.92824	0.90584	0.97372	0.8433	0.81001	0.85968	0.58897	0.8645	0.87265	0.82167	0.78112	0.99378	0.79051	0.90146	0.99346	0.73236	0.20024	0.63076	0.73949	0.8732	0.87156	0.9739	0.90263	0.9187	0.50356	0.83492	0.87058	0.91415	0.93146	0.4811	0.92422	0.97443	0.96076
chr22	28695225	G	A	Yes	ENST00000404276.6	missense_variant	12	c.1277C>T	p.Pro426Leu	Uncertain significance	MONDO:MONDO:0015356,MeSH:D009386,MedGen:C0027672,Orphanet:140162|MONDO:MONDO:0016419,MedGen:C0346153,OMIM:114480,Orphanet:227535	Hereditary cancer-predisposing syndrome|Familial cancer of breast	criteria provided, multiple submitters, no conflicts	862184		0.91255	0.92824	0.90584	0.97372	0.8433	0.81001	0.67662	0.60973	0.98325	0.92433	0.74952	0.73995	0.98093	0.81384	0.89786	0.99047	0.84266	0.18613	0.52506	0.73765	0.87059	0.86891	0.99255	0.87188	0.91656	0.90677	0.83723	0.87984	0.89957	0.93916	0.74766	0.92422	0.97443	0.96076
chr22	28695225	G	C	Yes	ENST00000404276.6	missense_variant	12	c.1277C>G	p.Pro426Arg	Uncertain significance	MONDO:MONDO:0015356,MeSH:D009386,MedGen:C0027672,Orphanet:140162|MONDO:MONDO:0016419,MedGen:C0346153,OMIM:114480,Orphanet:227535	Hereditary cancer-predisposing syndrome|Familial cancer of breast	criteria provided, multiple submitters, no conflicts	486834	rs769933461	0.91255	0.92824	0.90584	0.97372	0.8433	0.81001	0.96601	0.62762	0.97121	0.96187	0.90595	0.8646	0.98903	0.85022	0.91498	0.99598	0.92227	0.18766	0.52156	0.8054	0.89509	0.89377	0.99471	0.91107	0.93229	0.81283	0.87283	0.87984	0.97775	0.98705	0.74766	0.92422	0.97443	0.96076
chr22	28695225	G	T	Yes	ENST00000404276.6	missense_variant	12	c.1277C>A	p.Pro426His	Uncertain significance	MONDO:MONDO:0015356,MeSH:D009386,MedGen:C0027672,Orphanet:140162|MedGen:C3661900|MONDO:MONDO:0016419,MedGen:C0346153,OMIM:114480,Orphanet:227535	Hereditary cancer-predisposing syndrome|not provided|Familial cancer of breast	criteria provided, multiple submitters, no conflicts	233376	rs769933461	0.91255	0.92824	0.90584	0.97372	0.8433	0.81001	0.9457	0.62918	0.97121	0.92667	0.89451	0.856	0.98659	0.83887	0.93188	0.99428	0.9205	0.19148	0.49916	0.81358	0.89532	0.89401	0.92138	0.87497	0.93156	0.69407	0.86296	0.87984	0.97461	0.98518	0.74766	0.92422	0.97443	0.96076
chr22	28695226	G	A	Yes	ENST00000404276.6	missense_variant	12	c.1276C>T	p.Pro426Ser	Uncertain significance	MONDO:MONDO:0016419,MedGen:C0346153,OMIM:114480,Orphanet:227535	Familial cancer of breast	criteria provided, multiple submitters, no conflicts	548774	rs1555913523	0.91255	0.92824	0.90584	0.97372	0.8433	0.81001	0.89043	0.62608	0.94928	0.89689	0.89451	0.856	0.98656	0.85853	0.9366	0.99368	0.90268	0.18538	0.42798	0.78396	0.88963	0.88823	0.97759	0.93381	0.9125	0.98449	0.83723	0.87984	0.9745	0.98512	0.74766	0.92422	0.97443	0.96076
chr22	28695226	G	C	Yes	ENST00000404276.6	missense_variant	12	c.1276C>G	p.Pro426Ala	Uncertain significance	MONDO:MONDO:0015356,MeSH:D009386,MedGen:C0027672,Orphanet:140162|MONDO:MONDO:0016419,MedGen:C0346153,OMIM:114480,Orphanet:227535	Hereditary cancer-predisposing syndrome|Familial cancer of breast	criteria provided, multiple submitters, no conflicts	460795	rs1555913523	0.91255	0.92824	0.90584	0.97372	0.8433	0.81001	0.85306	0.61923	0.94928	0.83781	0.85496	0.82757	0.97771	0.80631	0.90056	0.98806	0.8757	0.16976	0.41401	0.74587	0.84086	0.83878	0.9731	0.9236	0.93328	0.7015	0.87283	0.83466	0.95287	0.97184	0.74766	0.92422	0.97443	0.96076
chr22	28695226	G	T	Yes	ENST00000404276.6	missense_variant	12	c.1276C>A	p.Pro426Thr							0.91255	0.92824	0.90584	0.97372	0.8433	0.81001	0.91502	0.62608	0.94928	0.91391	0.88208	0.84703	0.98738	0.80914	0.942	0.99519	0.91505	0.18962	0.47043	0.7981	0.89211	0.89074	0.97759	0.9274	0.90245	0.79641	0.86296	0.86697	0.96746	0.98083	0.74766	0.92422	0.97443	0.96076
chr22	28695228	G	A	Yes	ENST00000404276.6	missense_variant	12	c.1274C>T	p.Pro425Leu	Uncertain significance	MONDO:MONDO:0016419,MedGen:C0346153,OMIM:114480,Orphanet:227535|MONDO:MONDO:0015356,MeSH:D009386,MedGen:C0027672,Orphanet:140162	Familial cancer of breast|Hereditary cancer-predisposing syndrome	criteria provided, multiple submitters, no conflicts	483402	rs1555913537	0.26192	0.36233	0.90584	0.82059	0.8433	0.81001	0.21648	0.51228	0.9045	0.76481	0.57022	0.47201	0.77962	0.52455	0.75347	0.82078	0.64208	0.15528	0.50527	0.65861	0.80154	0.79899	0.77938	0.87544	0.74066	0.04618	0.83723	0.87984	0.59561	0.69566	0.74766	0.92422	0.97443	0.96076
chr22	28695228	G	C	Yes	ENST00000404276.6	missense_variant	12	c.1274C>G	p.Pro425Arg							0.54683	0.64786	0.90584	0.82059	0.8433	0.81001	0.47472	0.53088	0.90852	0.83781	0.59967	0.56919	0.86966	0.57695	0.84932	0.88402	0.7552	0.1864	0.50845	0.65434	0.82536	0.82311	0.77858	0.84692	0.90374	0.81984	0.87283	0.88573	0.81291	0.8805	0.74766	0.92422	0.97443	0.96076
chr22	28695228	G	T	Yes	ENST00000404276.6	missense_variant	12	c.1274C>A	p.Pro425Gln							0.53172	0.4939	0.7322	0.61918	0.8433	0.81001	0.52268	0.54347	0.85994	0.74189	0.62601	0.61401	0.83005	0.53656	0.78413	0.8646	0.74956	0.1618	0.43053	0.65935	0.82664	0.82439	0.7969	0.80719	0.8667	0.65021	0.86296	0.88573	0.78968	0.85983	0.74766	0.92422	0.97443	0.96076
[truncated: 3,680 more rows]
[truncated: 10 more columns]
