# Supplementary material for: Molecular and In Silico Analysis of the CHEK2 Gene in Individuals with High Risk of Cancer Predisposition from Türkiye
Source: Cancers (Basel). 2024 Nov 20;16(22):3876. doi: 10.3390/cancers16223876 (PMC11592704; doi:10.3390/cancers16223876)
Supplement: Supplementary file 1 [file cancers-16-03876-s001.zip › TableS3.xlsx]

## Sheet: CombinedScoreCalcula
dbSNP Ids	Protein change	Average of SSIPs	FATHMM_converted_rankscore	VEST4_rankscore	MetaSVM_rankscore	MetaLR_rankscore	MetaRNN_rankscore	M_CAP_rankscore	REVEL_rankscore	DEOGEN2_rankscore	BayesDel_addAF_rankscore	BayesDel_noAF_rankscore	ClinPred_rankscore	CADD_raw_rankscore	DANN_rankscore	Eigen_raw_coding_rankscore	Eigen_PC_raw_coding_rankscore	phastCons100way_vertebrate_rankscore	Average of SSIPs
rs28909982	p.Arg117Gly	0.882586	0.97469	0.98268	0.98807	0.98948	0.9564	0.87617	0.98341	0.96564	0.86684	0.95456	0.70218	0.73591	0.96204	0.87535	0.83574	0.42656	0.8799
rs730881701	p.Arg137Gln	0.590637	0.90332	0.64733	0.8531	0.86989	0.44101	0.70282	0.74235	0.8174	0.61785	0.61308	0.22649	0.32736	0.73218	0.30405	0.32036	0.40164	0.594757
rs17879961	p.Ile157Thr	0.647352	0.85799	0.82358	0.89506	0.878	0.00209	NA	0.80664	0.77587	0.38544	0.77903	0.07437	0.53311	0.91886	0.58005	0.63962	0.71638	0.64459
rs575910805	p.Ile160Met	0.628052	0.92258	0.74918	0.92779	0.945	0.31699	0.79344	0.9028	0.80991	0.36668	0.70347	0.28017	0.39058	0.62292	0.47996	0.4105	0.36337	0.624317
rs587782268	p.Glu351Asp	0.596396	0.53731	0.87373	0.58452	0.60702	0.72389	0.51367	0.60808	0.66108	0.43402	0.72731	0.25529	0.59739	0.76756	0.45498	0.43808	0.42656	0.576876
rs121908703	p.Ser356Leu	0.659392	0.51714	0.93841	0.58376	0.62462	0.61678	0.56403	0.5065	0.60942	0.62919	0.70059	0.46884	0.83032	0.98449	0.73672	0.74526	0.71638	0.672461
rs137853011	p.Ser428Phe	0.616673	0.67367	0.79696	0.71409	0.69817	0.00279	0.69788	0.64522	0.63326	0.40787	0.58598	0.16063	0.82857	0.91714	0.70051	0.75498	0.71638	0.620634
rs200050883	p.Asp438Tyr	0.605532	0.65563	0.76203	0.53582	0.57941	0.03647	0.8126	0.65913	0.63814	0.39043	0.69444	0.17576	0.85191	0.72561	0.6138	0.68176	0.71638	0.596168
rs142763740	p.Thr476Met	0.691484	0.56937	0.57177	0.83548	0.77683	0.51277	0.66917	0.74727	0.77766	0.49428	0.76623	0.36201	0.76554	0.98449	0.85009	0.81219	0.42656	0.683129
Kruskal-Wallis P-values			0.0366524	0.0212207	0.0354177	0.0254716	0.00887341	0.00887341	0.0354177	0.0194823	0.00887341	0.0128294	0.00887341	0.0393798	0.0194823	0.0393798	0.0393798	0.0486491
1-Kruskal-Wallis P-values			0.963348	0.978779	0.964582	0.974528	0.991127	0.991127	0.964582	0.980518	0.991127	0.987171	0.991127	0.96062	0.980518	0.96062	0.96062	0.951351
(0,1) scaled 1 - Kruskal-Wallis P-values			0.30161	0.689576	0.33265	0.582705	1	1	0.33265	0.733282	1	0.900542	1	0.233041	0.733282	0.233041	0.233041	0
dbSNP Ids	Protein change	Weighed_Average of SSIPs	Adjusted_FATHMM_converted_rankscore	Adjusted_VEST4_rankscore	Adjusted_MetaSVM_rankscore	Adjusted_MetaLR_rankscore	Adjusted_MetaRNN_rankscore	Adjusted_M_CAP_rankscore	Adjusted_REVEL_rankscore	Adjusted_DEOGEN2_rankscore	Adjusted_BayesDel_addAF_rankscore	Adjusted_BayesDel_noAF_rankscore	Adjusted_ClinPred_rankscore	Adjusted_CADD_raw_rankscore	Adjusted_DANN_rankscore	Adjusted_Eigen_raw_coding_rankscore	Adjusted_Eigen_PC_raw_coding_rankscore	Adjusted_phastCons100way_vertebrate_rankscore	Weighed_Average of SSIPs
rs28909982	p.Arg117Gly	0.497	0.293976	0.677633	0.328682	0.576575	0.9564	0.87617	0.327131	0.708087	0.86684	0.859622	0.70218	0.171497	0.705447	0.203992	0.194761	0	0.526235
rs730881701	p.Arg137Gln	0.332636	0.27245	0.446383	0.283784	0.50689	0.44101	0.70282	0.246943	0.599385	0.61785	0.552105	0.22649	0.0762882	0.536895	0.070856	0.0746569	0	0.352202
rs17879961	p.Ile157Thr	0.277589	0.258778	0.567921	0.297742	0.511615	0.00209	NA	0.268329	0.568932	0.38544	0.70155	0.07437	0.124236	0.673784	0.135175	0.149057	0	0.312288
rs575910805	p.Ile160Met	0.334969	0.278259	0.516617	0.308629	0.550657	0.31699	0.79344	0.300317	0.593893	0.36668	0.633505	0.28017	0.091021	0.456776	0.11185	0.0956632	0	0.354673
rs587782268	p.Glu351Asp	0.323045	0.162058	0.602503	0.194441	0.353714	0.72389	0.51367	0.202278	0.484758	0.43402	0.654974	0.25529	0.139216	0.562838	0.106029	0.10209	0	0.342048
rs121908703	p.Ser356Leu	0.361595	0.155974	0.647105	0.194188	0.363969	0.61678	0.56403	0.168487	0.446877	0.62919	0.630911	0.46884	0.193498	0.721909	0.171686	0.173676	0	0.382866
rs137853011	p.Ser428Phe	0.298693	0.203185	0.549564	0.237542	0.406827	0.00279	0.69788	0.214633	0.464358	0.40787	0.5277	0.16063	0.19309	0.672523	0.163247	0.175941	0	0.316263
rs200050883	p.Asp438Tyr	0.294085	0.197744	0.525478	0.178241	0.337625	0.03647	0.8126	0.21926	0.467937	0.39043	0.625373	0.17576	0.19853	0.532077	0.14304	0.158878	0	0.311384
rs142763740	p.Thr476Met	0.360668	0.171728	0.394279	0.277923	0.452663	0.51277	0.66917	0.248579	0.570244	0.49428	0.690023	0.36201	0.178402	0.721909	0.198105	0.189273	0	0.381884
