# Supplementary material for: Molecular and In Silico Analysis of the CHEK2 Gene in Individuals with High Risk of Cancer Predisposition from Türkiye
Source: Cancers (Basel). 2024 Nov 20;16(22):3876. doi: 10.3390/cancers16223876 (PMC11592704; doi:10.3390/cancers16223876)
Supplement: Supplementary file 1 [file cancers-16-03876-s001.zip › TableS4.xlsx]

## Sheet: Sheet1
Tool	p-value
GM12878_fitCons	0.970099
Integrated_fitCons	0.959102
HUVEC_fitCons	0.832461
H1_hESC_fitCons	0.622249
phastCons17way_primate	0.489351
bStatistic	0.437354
phastCons30way_mammalian	0.303544
fathmm_MKL_coding	0.217474
GenoCanyon	0.192294
LRT	0.134652
MutationTaster	0.126584
phyloP17way_primate	0.110296
GERP_RS	0.106419
phyloP100way_vertebrate	0.105948
fathmm_XF_coding	0.10476
phyloP30way_mammalian	0.0865418
SiPhy_29way_logOdds	0.084241
SIFT	0.045504
MutPred	0.0417164
PROVEAN	0.0404068
Polyphen2_HDIV	0.0365863
MPC	0.0261953
MVP	0.0259744
LIST_S2	0.024201
Polyphen2_HVAR	0.0238029
PrimateAI	0.0217841
MutationAssessor	0.0214069
SIFT4G	0.0187963
phastCons100way_vertebrate	0.0180026
Eigen_PC_raw_coding	0.0134249
CADD_raw	0.0128967
Eigen_raw_coding	0.0117923
FATHMM	0.0099961
MetaSVM	0.00885443
REVEL	0.00826591
MetaLR	0.0052101
VEST4	0.00385832
DANN	0.00309946
DEOGEN2	0.00295222
BayesDel_noAF	0.00145789
ClinPred	0.000806674
MetaRNN	0.000725619
M_CAP	0.00049727
BayesDel_addAF	0.000449943
